# Supplementary material for: Structural Basis of CO2 Adsorption in a Flexible Metal-Organic Framework Material
Source: Nanomaterials (Basel). 2019 Mar 4;9(3):354. doi: 10.3390/nano9030354 (PMC6473970; doi:10.3390/nano9030354)
Supplement: Supplementary file 1 [file nanomaterials-09-00354-s001.zip]

Archive with 38 entries (34 files):
- nanomaterials-449810-supplementary-final/
- nanomaterials-449810-supplementary-final/Allen_et_al_DFT_files/
- nanomaterials-449810-supplementary-final/Allen_et_al_DFT_files/INCAR
- nanomaterials-449810-supplementary-final/Allen_et_al_DFT_files/KPOINTS
- nanomaterials-449810-supplementary-final/Allen_et_al_DFT_files/Ni2C4N4+Bpene+1CO2.cif
- nanomaterials-449810-supplementary-final/Allen_et_al_DFT_files/Ni2C4N4+Bpene+1CO2.POSCAR
- nanomaterials-449810-supplementary-final/Allen_et_al_DFT_files/Ni2C4N4+Bpene+2CO2.cif
- nanomaterials-449810-supplementary-final/Allen_et_al_DFT_files/Ni2C4N4+Bpene+2CO2.POSCAR
- nanomaterials-449810-supplementary-final/Allen_et_al_DFT_files/Ni2C4N4+Bpene+3CO2.cif
- nanomaterials-449810-supplementary-final/Allen_et_al_DFT_files/Ni2C4N4+Bpene+3CO2.POSCAR
- nanomaterials-449810-supplementary-final/Allen_et_al_DFT_files/Ni2C4N4+Bpene+4CO2.cif
- nanomaterials-449810-supplementary-final/Allen_et_al_DFT_files/Ni2C4N4+Bpene+4CO2.POSCAR
- nanomaterials-449810-supplementary-final/Allen_et_al_DFT_files/Ni2C4N4+Bpene+5CO2.cif
- nanomaterials-449810-supplementary-final/Allen_et_al_DFT_files/Ni2C4N4+Bpene+5CO2.POSCAR
- nanomaterials-449810-supplementary-final/Allen_et_al_DFT_files/Ni2C4N4+Bpene.cif
- nanomaterials-449810-supplementary-final/Allen_et_al_DFT_files/Ni2C4N4+Bpene.POSCAR
- nanomaterials-449810-supplementary-final/Allen_et_al_DFT_files/POTCAR_titles
- nanomaterials-449810-supplementary-final/Allen_et_al_DFT_files/README
- nanomaterials-449810-supplementary-final/nanomaterials-449810-supplementary-final.pdf
- nanomaterials-449810-supplementary-final/__MACOSX/
- nanomaterials-449810-supplementary-final/__MACOSX/._Allen_et_al_DFT_files
- nanomaterials-449810-supplementary-final/__MACOSX/Allen_et_al_DFT_files/
- nanomaterials-449810-supplementary-final/__MACOSX/Allen_et_al_DFT_files/._INCAR
- nanomaterials-449810-supplementary-final/__MACOSX/Allen_et_al_DFT_files/._KPOINTS
- nanomaterials-449810-supplementary-final/__MACOSX/Allen_et_al_DFT_files/._Ni2C4N4+Bpene+1CO2.cif
- nanomaterials-449810-supplementary-final/__MACOSX/Allen_et_al_DFT_files/._Ni2C4N4+Bpene+1CO2.POSCAR
- nanomaterials-449810-supplementary-final/__MACOSX/Allen_et_al_DFT_files/._Ni2C4N4+Bpene+2CO2.cif
- nanomaterials-449810-supplementary-final/__MACOSX/Allen_et_al_DFT_files/._Ni2C4N4+Bpene+2CO2.POSCAR
- nanomaterials-449810-supplementary-final/__MACOSX/Allen_et_al_DFT_files/._Ni2C4N4+Bpene+3CO2.cif
- nanomaterials-449810-supplementary-final/__MACOSX/Allen_et_al_DFT_files/._Ni2C4N4+Bpene+3CO2.POSCAR
- nanomaterials-449810-supplementary-final/__MACOSX/Allen_et_al_DFT_files/._Ni2C4N4+Bpene+4CO2.cif
- nanomaterials-449810-supplementary-final/__MACOSX/Allen_et_al_DFT_files/._Ni2C4N4+Bpene+4CO2.POSCAR
- nanomaterials-449810-supplementary-final/__MACOSX/Allen_et_al_DFT_files/._Ni2C4N4+Bpene+5CO2.cif
- nanomaterials-449810-supplementary-final/__MACOSX/Allen_et_al_DFT_files/._Ni2C4N4+Bpene+5CO2.POSCAR
- nanomaterials-449810-supplementary-final/__MACOSX/Allen_et_al_DFT_files/._Ni2C4N4+Bpene.cif
- nanomaterials-449810-supplementary-final/__MACOSX/Allen_et_al_DFT_files/._Ni2C4N4+Bpene.POSCAR
- nanomaterials-449810-supplementary-final/__MACOSX/Allen_et_al_DFT_files/._POTCAR_titles
- nanomaterials-449810-supplementary-final/__MACOSX/Allen_et_al_DFT_files/._README
