# Supplementary material for: Structural Basis of CO2 Adsorption in a Flexible Metal-Organic Framework Material
Source: Nanomaterials (Basel). 2019 Mar 4;9(3):354. doi: 10.3390/nano9030354 (PMC6473970; doi:10.3390/nano9030354)
Supplement: Supplementary file 1 [file nanomaterials-09-00354-s001.zip › nanomaterials-449810-supplementary-final/Allen_et_al_DFT_files/INCAR]

SYSTEM = Ni-BPene_relaxation_at_fixed_volume
LCHARG = .FALSE.
ALGO =  Fast
LASPH = .TRUE.
KPAR = 1
NCORE = 4
NSIM = 4
LPLANE = .TRUE.
LREAL= Auto
NELM = 80
ENCUT = 500.000 # 368.0 #  500.000
PREC = Accurate
IBRION  = 2 # 6
POTIM = 0.040
SMASS = 0.4
ISIF  =  4 #2: atoms only; 3 all; 4 fix V; 5 fix V cell ?
APACO = 10.0
ISMEAR = 0
SIGMA = 0.006
NSW =   999
NEDOS = 2401
ISYM = 2
SYMPREC = 0.000000000001
RWIGS = 1.00 0.51 1.00 1.24 1.00 1.00
AMIX     =   0.24
AMIX_MAG =   0.80
BMIX = 0.0001
BMIX_MAG = 0.0001
LMAXMIX = 4
#POMASS = 10.0 10.0 10.0 10.0
#GGA = PS
ISPIN = 2
MAGMOM = 64*0 40*0 24*0 2.0 -2.0 -2.0 2.0  64*0  #  
LDAU = .TRUE.
LDAUTYPE = 1
LDAUL = -1 -1 -1 2 -1 -1
LDAUU = 0.0 0.0 0.0 5.0 0.0 0.0
LDAUJ = 0.0 0.0 0.0 0.0 0.0 0.0
EDIFF =  0.00000960
EDIFFG = -0.03
IVDW = 21
