# Supplementary material for: Structural Basis of CO2 Adsorption in a Flexible Metal-Organic Framework Material
Source: Nanomaterials (Basel). 2019 Mar 4;9(3):354. doi: 10.3390/nano9030354 (PMC6473970; doi:10.3390/nano9030354)
Supplement: Supplementary file 1 [file nanomaterials-09-00354-s001.zip › nanomaterials-449810-supplementary-final/Allen_et_al_DFT_files/KPOINTS]

2x2x2 someshift
0
Gamma
2 2 2
0.5 0.5 0.5
