# Supplementary material for: Structural Basis of CO2 Adsorption in a Flexible Metal-Organic Framework Material
Source: Nanomaterials (Basel). 2019 Mar 4;9(3):354. doi: 10.3390/nano9030354 (PMC6473970; doi:10.3390/nano9030354)
Supplement: Supplementary file 1 [file nanomaterials-09-00354-s001.zip › nanomaterials-449810-supplementary-final/Allen_et_al_DFT_files/Ni2C4N4+Bpene+1CO2.cif]

# CIF file
# This file was generated by FINDSYM
# Harold T. Stokes, Branton J. Campbell, Dorian M. Hatch
# Brigham Young University, Provo, Utah, USA
 
data_findsym-output
 
_symmetry_space_group_name_H-M 'P 1 21/m 1'
_symmetry_Int_Tables_number 11
 
_cell_length_a       9.99932
_cell_length_b      15.06400
_cell_length_c       6.36300
_cell_angle_alpha   90.00000
_cell_angle_beta    71.52297
_cell_angle_gamma   90.00000
 
loop_
_space_group_symop_operation_xyz
x,y,z
-x,y+1/2,-z
-x,-y,-z
x,-y+1/2,z
 
loop_
_atom_site_label
_atom_site_type_symbol
_atom_site_fract_x
_atom_site_fract_y
_atom_site_fract_z
_atom_site_occupancy
C1  C    0.25331  -0.44140  -0.38012   1.00000
C2  C    0.35012  -0.44341   0.40915   1.00000
C3  C    0.39100   0.47465   0.30312   1.00000
C4  C    0.34085   0.39846   0.43186   1.00000
C5  C    0.24543   0.40646  -0.35620   1.00000
C6  C   -0.47500  -0.46609  -0.07123   1.00000
C7  C   -0.04180  -0.16072  -0.30037   1.00000
C8  C   -0.06647   0.33932  -0.27512   1.00000
H1  H    0.21446  -0.37870  -0.30004   1.00000
H2  H    0.38727  -0.38080   0.32619   1.00000
H3  H    0.37089   0.33254   0.36231   1.00000
H4  H    0.20157   0.34818  -0.25676   1.00000
H5  H   -0.49400  -0.39817  -0.00963   1.00000
N1  N    0.19626   0.48536  -0.26603   1.00000
N2  N   -0.05925  -0.10107  -0.17670   1.00000
N3  N   -0.08401   0.39840  -0.14944   1.00000
Ni1 Ni   0.00000   0.00000   0.00000   1.00000
Ni2 Ni  -0.01259   0.25000  -0.48744   1.00000
C1  C   -0.36239   0.25000   0.08148   1.00000
O1  O   -0.33305   0.25000   0.24597   1.00000
O2  O   -0.39714   0.25000  -0.07880   1.00000
 
# end_of_file  
