# Supplementary material for: Structural Basis of CO2 Adsorption in a Flexible Metal-Organic Framework Material
Source: Nanomaterials (Basel). 2019 Mar 4;9(3):354. doi: 10.3390/nano9030354 (PMC6473970; doi:10.3390/nano9030354)
Supplement: Supplementary file 1 [file nanomaterials-09-00354-s001.zip › nanomaterials-449810-supplementary-final/Allen_et_al_DFT_files/Ni2C4N4+Bpene+1CO2.POSCAR]

POSCAR_Bpene
    1.0000000000000000
   12.4288129015010007    0.0000000000000000   -5.1762198591950002
    0.0000000000000000   15.0636256352720004    0.0000000000000000
   -4.8926813613229996    0.0000000000000000   11.7479981300500000
    C    H    N    Ni    C    O 
    64    40    24     8     4     8
Direct
    0.2533121493531070    0.0585958222794503    0.0632499333205061
    0.7466878506468930    0.9414041777205497    0.9367500666794939
    0.3501148100259215    0.0565951386295254    0.0546880465756630
    0.6498851899740714    0.9434048613704746    0.9453119534243370
    0.3909982354068404    0.9746459712208519    0.0425577277735130
    0.6090017645931596    0.0253540287791552    0.9574422722264870
    0.3408541507594762    0.8984567422799401    0.0567834486275842
    0.6591458492405238    0.1015432577200599    0.9432165513724158
    0.2454320147732645    0.9064642360321074    0.0673331671293766
    0.7545679852267355    0.0935357639679069    0.9326668328706234
    0.5250010729857451    0.0339059479988535    0.9893882480004521
    0.4749989270142763    0.9660940520011394    0.0106117519995408
    0.7466878506468930    0.5585958222794503    0.9367500666794939
    0.2533121493531070    0.4414041777205497    0.0632499333205061
    0.6498851899740714    0.5565951386295254    0.9453119534243370
    0.3501148100259215    0.4434048613704746    0.0546880465756630
    0.6090017645931596    0.4746459712208448    0.9574422722264870
    0.3909982354068404    0.5253540287791481    0.0425577277735130
    0.6591458492405238    0.3984567422799401    0.9432165513724158
    0.3408541507594762    0.6015432577200599    0.0567834486275842
    0.7545679852267355    0.4064642360320931    0.9326668328706234
    0.2454320147732645    0.5935357639678926    0.0673331671293766
    0.4749989270142763    0.5339059479988606    0.0106117519995408
    0.5250010729857451    0.4660940520011465    0.9893882480004521
    0.2533121493531070    0.0585958222794503    0.5632499333205061
    0.7466878506468930    0.9414041777205497    0.4367500666794939
    0.3501148100259215    0.0565951386295254    0.5546880465756630
    0.6498851899740714    0.9434048613704746    0.4453119534243370
    0.3909982354068404    0.9746459712208519    0.5425577277735130
    0.6090017645931596    0.0253540287791552    0.4574422722264870
    0.3408541507594762    0.8984567422799401    0.5567834486275842
    0.6591458492405238    0.1015432577200599    0.4432165513724158
    0.2454320147732645    0.9064642360321074    0.5673331671293766
    0.7545679852267355    0.0935357639679069    0.4326668328706234
    0.5250010729857451    0.0339059479988535    0.4893882480004592
    0.4749989270142763    0.9660940520011394    0.5106117519995479
    0.7466878506468930    0.5585958222794503    0.4367500666794939
    0.2533121493531070    0.4414041777205497    0.5632499333205061
    0.6498851899740714    0.5565951386295254    0.4453119534243370
    0.3501148100259215    0.4434048613704746    0.5546880465756630
    0.6090017645931596    0.4746459712208448    0.4574422722264870
    0.3909982354068404    0.5253540287791481    0.5425577277735130
    0.6591458492405238    0.3984567422799401    0.4432165513724158
    0.3408541507594762    0.6015432577200599    0.5567834486275842
    0.7545679852267355    0.4064642360320931    0.4326668328706234
    0.2454320147732645    0.5935357639678926    0.5673331671293766
    0.4749989270142763    0.5339059479988606    0.5106117519995479
    0.5250010729857451    0.4660940520011465    0.4893882480004592
    0.9582001242768357    0.3392808117892443    0.3080148645051111
    0.9582001242768357    0.3392808117892443    0.8080148645051111
    0.9335298838930584    0.8393227298131407    0.2959720950506437
    0.9335298838930584    0.8393227298131407    0.7959720950506437
    0.0664701161069488    0.1606772701868593    0.7040279049493634
    0.0664701161069488    0.1606772701868593    0.2040279049493563
    0.0417998757231643    0.6607191882107557    0.6919851354948889
    0.0417998757231643    0.6607191882107557    0.1919851354948889
    0.0664701161069488    0.3393227298131407    0.7040279049493634
    0.0664701161069488    0.3393227298131407    0.2040279049493563
    0.0417998757231643    0.8392808117892443    0.6919851354948889
    0.0417998757231643    0.8392808117892443    0.1919851354948889
    0.9582001242768357    0.1607191882107557    0.3080148645051111
    0.9582001242768357    0.1607191882107557    0.8080148645051111
    0.9335298838930584    0.6606772701868593    0.2959720950506437
    0.9335298838930584    0.6606772701868593    0.7959720950506437
    0.2144576861917571    0.1213000846341785    0.0644379231372696
    0.7855423138082287    0.8786999153658215    0.9355620768627304
    0.3872720068357793    0.1192034641074216    0.0503662716794082
    0.6127279931642278    0.8807965358925784    0.9496337283205918
    0.3708852861042402    0.8325348710731006    0.0520419264053160
    0.6291147138957598    0.1674651289268780    0.9479580735946840
    0.2015719237000866    0.8481806269664034    0.0731936811578464
    0.7984280762998992    0.1518193730335966    0.9268063188421536
    0.5059970889036833    0.1018274069854357    0.0011804091968699
    0.4940029110963167    0.8981725930145643    0.9988195908031372
    0.7855423138082287    0.6213000846341785    0.9355620768627304
    0.2144576861917571    0.3786999153658215    0.0644379231372696
    0.6127279931642278    0.6192034641074216    0.9496337283205918
    0.3872720068357793    0.3807965358925713    0.0503662716794082
    0.6291147138957598    0.3325348710731220    0.9479580735946840
    0.3708852861042402    0.6674651289268994    0.0520419264053160
    0.7984280762999134    0.3481806269664034    0.9268063188421536
    0.2015719237001008    0.6518193730335966    0.0731936811578464
    0.4940029110963167    0.6018274069854357    0.9988195908031372
    0.5059970889036833    0.3981725930145643    0.0011804091968699
    0.2144576861917571    0.1213000846341785    0.5644379231372767
    0.7855423138082287    0.8786999153658215    0.4355620768627304
    0.3872720068357793    0.1192034641074216    0.5503662716794153
    0.6127279931642278    0.8807965358925784    0.4496337283205918
    0.3708852861042402    0.8325348710731006    0.5520419264053160
    0.6291147138957598    0.1674651289268780    0.4479580735946840
    0.2015719237000866    0.8481806269664034    0.5731936811578535
    0.7984280762998992    0.1518193730335966    0.4268063188421536
    0.5059970889036833    0.1018274069854357    0.5011804091968699
    0.4940029110963167    0.8981725930145643    0.4988195908031301
    0.7855423138082287    0.6213000846341785    0.4355620768627304
    0.2144576861917571    0.3786999153658215    0.5644379231372767
    0.6127279931642278    0.6192034641074216    0.4496337283205918
    0.3872720068357793    0.3807965358925713    0.5503662716794153
    0.6291147138957598    0.3325348710731220    0.4479580735946840
    0.3708852861042402    0.6674651289268994    0.5520419264053160
    0.7984280762999134    0.3481806269664034    0.4268063188421536
    0.2015719237001008    0.6518193730335966    0.5731936811578535
    0.4940029110963167    0.6018274069854357    0.4988195908031301
    0.5059970889036833    0.3981725930145643    0.5011804091968699
    0.1962630453412473    0.9853591876400642    0.0632474799887746
    0.8037369546587740    0.0146408123599358    0.9367525200112254
    0.8037369546587598    0.4853591876400642    0.9367525200112254
    0.1962630453412331    0.5146408123599358    0.0632474799887746
    0.1962630453412473    0.9853591876400642    0.5632474799887817
    0.8037369546587740    0.0146408123599358    0.4367525200112254
    0.8037369546587598    0.4853591876400642    0.4367525200112254
    0.1962630453412331    0.5146408123599358    0.5632474799887817
    0.9407460975515178    0.3989336520608759    0.3523956345868768
    0.9407460975515178    0.3989336520608759    0.8523956345868768
    0.9159893060647377    0.8984026131066472    0.3412683932158345
    0.9159893060647377    0.8984026131066472    0.8412683932158345
    0.0840106939352623    0.1015973868933457    0.6587316067841655
    0.0840106939352623    0.1015973868933457    0.1587316067841655
    0.0592539024484822    0.6010663479391383    0.6476043654131303
    0.0592539024484822    0.6010663479391383    0.1476043654131232
    0.0840106939352623    0.3984026131066543    0.6587316067841655
    0.0840106939352623    0.3984026131066543    0.1587316067841655
    0.0592539024484822    0.8989336520608617    0.6476043654131303
    0.0592539024484822    0.8989336520608617    0.1476043654131232
    0.9407460975515178    0.1010663479391241    0.3523956345868768
    0.9407460975515178    0.1010663479391241    0.8523956345868768
    0.9159893060647377    0.6015973868933528    0.3412683932158345
    0.9159893060647377    0.6015973868933528    0.8412683932158345
    0.0000000000000000    0.5000000000000000    0.5000000000000000
    0.0000000000000000    0.0000000000000000    0.5000000000000000
    0.0000000000000000    0.5000000000000000    0.0000000000000000
    0.0000000000000000    0.0000000000000000    0.0000000000000000
    0.0125931687071059    0.2500000000000000    0.7563114243623303
    0.0125931687071059    0.2500000000000000    0.2563114243623303
    0.9874068312928941    0.7500000000000000    0.7436885756376626
    0.9874068312928941    0.7500000000000000    0.2436885756376697
    0.3623878525837370    0.2500000000000000    0.8216470861604108
    0.6376121474162630    0.7500000000000000    0.1783529138395892
    0.3623878525837370    0.2500000000000000    0.3216470861604108
    0.6376121474162630    0.7500000000000000    0.6783529138395892
    0.3330551605122736    0.2500000000000000    0.7100716218295844
    0.3971421710689000    0.2500000000000000    0.9365416127845236
    0.6028578289311000    0.7500000000000000    0.0634583872154764
    0.6669448394877335    0.7500000000000000    0.2899283781704227
    0.3330551605122736    0.2500000000000000    0.2100716218295773
    0.3971421710689000    0.2500000000000000    0.4365416127845236
    0.6028578289311000    0.7500000000000000    0.5634583872154764
    0.6669448394877335    0.7500000000000000    0.7899283781704156
