# Supplementary material for: Structural Basis of CO2 Adsorption in a Flexible Metal-Organic Framework Material
Source: Nanomaterials (Basel). 2019 Mar 4;9(3):354. doi: 10.3390/nano9030354 (PMC6473970; doi:10.3390/nano9030354)
Supplement: Supplementary file 1 [file nanomaterials-09-00354-s001.zip › nanomaterials-449810-supplementary-final/Allen_et_al_DFT_files/Ni2C4N4+Bpene+2CO2.cif]

# CIF file
# This file was generated by FINDSYM
# Harold T. Stokes, Branton J. Campbell, Dorian M. Hatch
# Brigham Young University, Provo, Utah, USA
 
data_findsym-output
 
_symmetry_space_group_name_H-M 'P 1 21/c 1'
_symmetry_Int_Tables_number 14
 
_cell_length_a      12.39732
_cell_length_b      14.95800
_cell_length_c      12.86600
_cell_angle_alpha   90.00000
_cell_angle_beta    65.43796
_cell_angle_gamma   90.00000
 
loop_
_space_group_symop_operation_xyz
x,y,z
-x,y+1/2,-z+1/2
-x,-y,-z
x,-y+1/2,z+1/2
 
loop_
_atom_site_label
_atom_site_type_symbol
_atom_site_fract_x
_atom_site_fract_y
_atom_site_fract_z
_atom_site_occupancy
C1  C   -0.21967   0.06693   0.20605   1.00000
C2  C   -0.31943   0.06315   0.30878   1.00000
C3  C   -0.36574  -0.02066   0.35627   1.00000
C4  C   -0.30848  -0.09656   0.29317   1.00000
C5  C   -0.20967  -0.08649   0.19055   1.00000
C6  C    0.46781   0.03298  -0.46496   1.00000
C7  C    0.16734   0.49785  -0.25031   1.00000
C8  C    0.27036   0.49725  -0.34999   1.00000
C9  C    0.38074  -0.49810  -0.34418   1.00000
C10 C   0.37876  -0.49287  -0.23395   1.00000
C11 C   0.27102  -0.49249  -0.13820   1.00000
C12 C  -0.49333   0.49859   0.44504   1.00000
C13 C   0.03937   0.33686  -0.35955   1.00000
C14 C   0.03968   0.34090   0.14277   1.00000
C15 C   0.04402  -0.16082  -0.35996   1.00000
C16 C   0.04869  -0.16054   0.13651   1.00000
H1  H   -0.18096   0.13077   0.16863   1.00000
H2  H   -0.35822   0.12565   0.35120   1.00000
H3  H   -0.33899  -0.16351   0.32523   1.00000
H4  H   -0.16280  -0.14411   0.14097   1.00000
H5  H    0.49144   0.10263  -0.48932   1.00000
H6  H    0.08146   0.49426  -0.25371   1.00000
H7  H    0.26212   0.49310  -0.43078   1.00000
H8  H    0.46125  -0.48903  -0.22315   1.00000
H9  H    0.26642  -0.48857  -0.05179   1.00000
H10 H   0.42778   0.49638   0.42725   1.00000
N1  N   -0.16404  -0.00636   0.14765   1.00000
N2  N    0.16619  -0.49737  -0.14553   1.00000
N3  N    0.05426   0.39612  -0.42360   1.00000
N4  N    0.05768   0.39982   0.07782   1.00000
N5  N    0.05707  -0.10093  -0.42256   1.00000
N6  N    0.06496  -0.10169   0.07160   1.00000
Ni1 Ni   0.00000   0.00000   0.00000   1.00000
Ni2 Ni   0.00000   0.00000   0.50000   1.00000
Ni3 Ni  -0.00386   0.25128   0.25188   1.00000
C1  C   -0.30759   0.24251  -0.44236   1.00000
C2  C    0.29535   0.29155  -0.10209   1.00000
O1  O   -0.28135   0.23490  -0.36490   1.00000
O2  O   -0.33663   0.25008   0.48181   1.00000
O3  O    0.34140   0.28872  -0.03853   1.00000
O4  O    0.25168   0.29336  -0.16752   1.00000
 
# end_of_file
