# Supplementary material for: Structural Basis of CO2 Adsorption in a Flexible Metal-Organic Framework Material
Source: Nanomaterials (Basel). 2019 Mar 4;9(3):354. doi: 10.3390/nano9030354 (PMC6473970; doi:10.3390/nano9030354)
Supplement: Supplementary file 1 [file nanomaterials-09-00354-s001.zip › nanomaterials-449810-supplementary-final/Allen_et_al_DFT_files/Ni2C4N4+Bpene+2CO2.POSCAR]

POSCAR_Bpene
    1.0000000000000000
   13.0513380970469992    0.0000000000000000   -4.0367221782770004
    0.0000000000000000   14.9584393301300000    0.0000000000000000
   -3.8015640788499998    0.0000000000000000   12.2910361177829994
    C    H    N    Ni    C    O 
    64    40    24     8     8    16
Direct
    0.2196672274638274    0.0669305432695715    0.0136178817424801
    0.7803327725361797    0.9330694567304214    0.9863821182575128
    0.3194307495601464    0.0631472814368880    0.0106501632695452
    0.6805692504398465    0.9368527185631120    0.9893498367304479
    0.3657395160311088    0.9793438510277199    0.0094707578397139
    0.6342604839688911    0.0206561489722801    0.9905292421602719
    0.3084830424449846    0.9034374531079901    0.0153124465033831
    0.6915169575550154    0.0965625468920100    0.9846875534966169
    0.2096664860803674    0.9135137974134098    0.0191151372723569
    0.7903335139196326    0.0864862025865831    0.9808848627276431
    0.5321921164356479    0.0329755602578602    0.9971560085647175
    0.4678078835643449    0.9670244397421469    0.0028439914352825
    0.8326614815988024    0.4978456149257890    0.0829744342808503
    0.1673385184011976    0.5021543850742111    0.9170255657191498
    0.7296359725896219    0.4972518753920843    0.0796301417310284
    0.2703640274103781    0.5027481246079157    0.9203698582689716
    0.6192622413151810    0.5019025606919271    0.9634446440156027
    0.3807377586848118    0.4980974393080730    0.0365553559844044
    0.6212436639652922    0.5071345112963447    0.8551954720002092
    0.3787563360347149    0.4928654887036553    0.1448045279997979
    0.7289830479908623    0.5075088632833005    0.8671882227527157
    0.2710169520091377    0.4924911367167066    0.1328117772472842
    0.4933335569771665    0.4985891154426169    0.0482956735927640
    0.5066664430228264    0.5014108845573830    0.9517043264072431
    0.1673385184011976    0.9978456149257889    0.4170255657191497
    0.8326614815988024    0.0021543850742110    0.5829744342808574
    0.2703640274103781    0.9972518753920843    0.4203698582689716
    0.7296359725896219    0.0027481246079157    0.5796301417310283
    0.3807377586848118    0.0019025606919270    0.5365553559843972
    0.6192622413151810    0.9980974393080729    0.4634446440155956
    0.3787563360347149    0.0071345112963447    0.6448045279997908
    0.6212436639652922    0.9928654887036553    0.3551954720002021
    0.2710169520091377    0.0075088632833005    0.6328117772472843
    0.7289830479908623    0.9924911367166995    0.3671882227527158
    0.5066664430228264    0.9985891154426170    0.4517043264072360
    0.4933335569771665    0.0014108845573831    0.5482956735927569
    0.7803327725361797    0.5669305432695786    0.4863821182575199
    0.2196672274638274    0.4330694567304285    0.5136178817424872
    0.6805692504398465    0.5631472814368880    0.4893498367304548
    0.3194307495601464    0.4368527185631120    0.5106501632695521
    0.6342604839688911    0.4793438510277199    0.4905292421602861
    0.3657395160311088    0.5206561489722801    0.5094707578397211
    0.6915169575550154    0.4034374531079900    0.4846875534966169
    0.3084830424449846    0.5965625468920099    0.5153124465033831
    0.7903335139196326    0.4135137974134169    0.4808848627276431
    0.2096664860803674    0.5864862025865902    0.5191151372723356
    0.4678078835643449    0.5329755602578531    0.5028439914352825
    0.5321921164356479    0.4670244397421398    0.4971560085647175
    0.9606325221312669    0.3368640992825490    0.3201801383428385
    0.9603168978591474    0.3409033049975430    0.8175450769109704
    0.9559757013398799    0.8391757166401006    0.3159337468184614
    0.9513105174862797    0.8394555315308193    0.8147971362741007
    0.0440242986601131    0.1608242833598994    0.6840662531815314
    0.0486894825137203    0.1605444684691807    0.1852028637259064
    0.0393674778687330    0.6631359007174581    0.6798198616571687
    0.0396831021408526    0.6590966950024570    0.1824549230890438
    0.0486894825137203    0.3394555315308193    0.6852028637258993
    0.0440242986601131    0.3391757166401005    0.1840662531815386
    0.0396831021408526    0.8409033049975430    0.6824549230890296
    0.0393674778687330    0.8368640992825419    0.1798198616571615
    0.9603168978591474    0.1590966950024570    0.3175450769109562
    0.9606325221312669    0.1631359007174581    0.8201801383428314
    0.9513105174862797    0.6605444684691807    0.3147971362740936
    0.9559757013398799    0.6608242833598994    0.8159337468184686
    0.1809588624658439    0.1307687000384765    0.0123261005062051
    0.8190411375341561    0.8692312999615093    0.9876738994938020
    0.3582202253819254    0.1256476650599364    0.0070193568666630
    0.6417797746180746    0.8743523349400636    0.9929806431333370
    0.3389916020468334    0.8364887021579912    0.0137573605845359
    0.6610083979531524    0.1635112978420089    0.9862426394154641
    0.1628007458673192    0.8558849533575176    0.0218334042959792
    0.8371992541326737    0.1441150466424824    0.9781665957040278
    0.5085604163123518    0.1026319922475627    0.9978790945357277
    0.4914395836876411    0.8973680077524373    0.0021209054642722
    0.9185428577245018    0.4942619118332943    0.1722545249303089
    0.0814571422755053    0.5057380881666985    0.8277454750696911
    0.7378834637609598    0.4930947051474017    0.1686669572378665
    0.2621165362390402    0.5069052948526055    0.8313330427621264
    0.5387464756885793    0.5109724280457772    0.7618956018207590
    0.4612535243114207    0.4890275719542227    0.2381043981792410
    0.7335805716834629    0.5114287816076432    0.7853713520571914
    0.2664194283165442    0.4885712183923568    0.2146286479428084
    0.5722190453939175    0.4963759830955977    0.1449723638246128
    0.4277809546060753    0.5036240169044023    0.8550276361753872
    0.0814571422755053    0.9942619118333015    0.3277454750696911
    0.9185428577245018    0.0057380881667057    0.6722545249303089
    0.2621165362390402    0.9930947051473945    0.3313330427621335
    0.7378834637609598    0.0069052948525983    0.6686669572378736
    0.4612535243114207    0.0109724280457773    0.7381043981792410
    0.5387464756885793    0.9890275719542228    0.2618956018207590
    0.2664194283165371    0.0114287816076432    0.7146286479428083
    0.7335805716834558    0.9885712183923568    0.2853713520571916
    0.4277809546060753    0.9963759830955977    0.3550276361753872
    0.5722190453939175    0.0036240169044023    0.6449723638246128
    0.8190411375341561    0.6307687000384907    0.4876738994937949
    0.1809588624658439    0.3692312999615235    0.5123261005061980
    0.6417797746180746    0.6256476650599364    0.4929806431333441
    0.3582202253819254    0.3743523349400636    0.5070193568666630
    0.6610083979531524    0.3364887021579911    0.4862426394154641
    0.3389916020468334    0.6635112978420088    0.5137573605845359
    0.8371992541326808    0.3558849533575176    0.4781665957040208
    0.1628007458673263    0.6441150466424824    0.5218334042959720
    0.4914395836876411    0.6026319922475627    0.5021209054642723
    0.5085604163123518    0.3973680077524374    0.4978790945357278
    0.1640437750752471    0.9936347014301193    0.0163970736618134
    0.8359562249247672    0.0063652985698736    0.9836029263381937
    0.8338085876465181    0.5026267014088294    0.9793422864681781
    0.1661914123534677    0.4973732985911564    0.0206577135318219
    0.1661914123534819    0.0026267014088436    0.5206577135318290
    0.8338085876465323    0.9973732985911635    0.4793422864681781
    0.8359562249247530    0.4936347014301406    0.4836029263381937
    0.1640437750752329    0.5063652985698807    0.5163970736618134
    0.9457395221402463    0.3961158547748085    0.3693409500983768
    0.9423183227583291    0.3998185271055636    0.8645029964533339
    0.9429263618254259    0.8990737580539826    0.3654888286676189
    0.9350404281135790    0.8983097130261267    0.8634381126523833
    0.0570736381745741    0.1009262419460103    0.6345111713323811
    0.0649595718864209    0.1016902869738733    0.1365618873476236
    0.0542604778597609    0.6038841452251986    0.6306590499016231
    0.0576816772416709    0.6001814728944364    0.1354970035466661
    0.0649595718864209    0.3983097130261268    0.6365618873476167
    0.0570736381745741    0.3990737580539898    0.1345111713323811
    0.0576816772416709    0.8998185271055636    0.6354970035466661
    0.0542604778597609    0.8961158547748014    0.1306590499016232
    0.9423183227583291    0.1001814728944293    0.3645029964533339
    0.9457395221402463    0.1038841452251915    0.8693409500983769
    0.9350404281135790    0.6016902869738733    0.3634381126523764
    0.9429263618254259    0.6009262419460174    0.8654888286676189
    0.0000000000000000    0.5000000000000000    0.5000000000000000
    0.0000000000000000    0.0000000000000000    0.5000000000000000
    0.0000000000000000    0.5000000000000000    0.0000000000000000
    0.0000000000000000    0.0000000000000000    0.0000000000000000
    0.0038591792007929    0.2512837810796305    0.7519746045770368
    0.0038591792007929    0.2487162189203767    0.2519746045770368
    0.9961408207992071    0.7512837810796233    0.7480253954229631
    0.9961408207992071    0.7487162189203767    0.2480253954229632
    0.3075856511198162    0.2425075289501658    0.7499490305156580
    0.6924143488801838    0.7574924710498342    0.2500509694843420
    0.3075856511198162    0.2574924710498342    0.2499490305156580
    0.6924143488801838    0.7425075289501658    0.7500509694843421
    0.7046462038503596    0.2915459397937240    0.8067347239318956
    0.2953537961496404    0.7084540602062760    0.1932652760681044
    0.7046462038503596    0.2084540602062760    0.3067347239318956
    0.2953537961496404    0.7915459397937240    0.6932652760681043
    0.2813479647038716    0.2349021382213195    0.6462511163437362
    0.3366296401824831    0.2500820876491947    0.8548254133327360
    0.6633703598175169    0.7499179123508054    0.1451745866672640
    0.7186520352961213    0.7650978617786806    0.3537488836562568
    0.2813479647038716    0.2650978617786806    0.1462511163437432
    0.3366296401824831    0.2499179123508054    0.3548254133327360
    0.6633703598175169    0.7500820876491946    0.6451745866672640
    0.7186520352961213    0.7349021382213194    0.8537488836562638
    0.6585990445271903    0.2887194945718107    0.6971299000198217
    0.7483186874860227    0.2933605890392457    0.9158387963611498
    0.2516813125139702    0.7066394109607614    0.0841612036388500
    0.3414009554728096    0.7112805054281893    0.3028700999801784
    0.6585990445271903    0.2112805054281893    0.1971299000198216
    0.7483186874860227    0.2066394109607614    0.4158387963611500
    0.2516813125139702    0.7933605890392386    0.5841612036388499
    0.3414009554728096    0.7887194945718107    0.8028700999801783
