# Supplementary material for: Structural Basis of CO2 Adsorption in a Flexible Metal-Organic Framework Material
Source: Nanomaterials (Basel). 2019 Mar 4;9(3):354. doi: 10.3390/nano9030354 (PMC6473970; doi:10.3390/nano9030354)
Supplement: Supplementary file 1 [file nanomaterials-09-00354-s001.zip › nanomaterials-449810-supplementary-final/Allen_et_al_DFT_files/Ni2C4N4+Bpene+3CO2.cif]

# CIF file
# This file was generated by FINDSYM
# Harold T. Stokes, Branton J. Campbell, Dorian M. Hatch
# Brigham Young University, Provo, Utah, USA
 
data_findsym-output
 
_symmetry_space_group_name_H-M 'P 1 21/c 1'
_symmetry_Int_Tables_number 14
 
_cell_length_a      13.58841
_cell_length_b      14.64300
_cell_length_c      13.34600
_cell_angle_alpha   90.00000
_cell_angle_beta    61.74301
_cell_angle_gamma   90.00000
 
loop_
_space_group_symop_operation_xyz
x,y,z
-x,y+1/2,-z+1/2
-x,-y,-z
x,-y+1/2,z+1/2
 
loop_
_atom_site_label
_atom_site_type_symbol
_atom_site_fract_x
_atom_site_fract_y
_atom_site_fract_z
_atom_site_occupancy
C1  C    0.17708  -0.47939  -0.25369   1.00000
C2  C    0.27859  -0.48142  -0.35259   1.00000
C3  C    0.37528   0.48995  -0.34814   1.00000
C4  C    0.36123   0.46387  -0.24062   1.00000
C5  C    0.25653   0.46926  -0.14544   1.00000
C6  C   -0.48601  -0.48488   0.44703   1.00000
C7  C   -0.17758   0.02105   0.25352   1.00000
C8  C   -0.27903   0.01884   0.35254   1.00000
C9  C   -0.37433  -0.01543   0.34960   1.00000
C10 C  -0.35889  -0.04724   0.24358   1.00000
C11 C  -0.25449  -0.04094   0.14802   1.00000
C12 C   0.48523   0.01912  -0.44861   1.00000
C13 C  -0.04375  -0.15832   0.36199   1.00000
C14 C  -0.04343  -0.16026  -0.13734   1.00000
C15 C  -0.02876   0.33952   0.35737   1.00000
C16 C  -0.02439   0.33905  -0.14516   1.00000
H1  H    0.10160  -0.45883  -0.25642   1.00000
H2  H    0.28017  -0.46090  -0.43175   1.00000
H3  H    0.43194   0.43796  -0.23188   1.00000
H4  H    0.24359   0.44841  -0.06168   1.00000
H5  H    0.44977  -0.45336   0.43101   1.00000
H6  H   -0.10313   0.04596   0.25524   1.00000
H7  H   -0.28171   0.04399   0.43055   1.00000
H8  H   -0.42859  -0.07696   0.23593   1.00000
H9  H   -0.24065  -0.06547   0.06524   1.00000
H10 H  -0.45172   0.05598  -0.43553   1.00000
N1  N    0.16502   0.49798  -0.15057   1.00000
N2  N   -0.16441  -0.00653   0.15160   1.00000
N3  N   -0.05220  -0.09880   0.42406   1.00000
N4  N   -0.05013  -0.10046  -0.07626   1.00000
N5  N   -0.04739   0.39727   0.42462   1.00000
N6  N   -0.04065   0.39720  -0.07903   1.00000
Ni1 Ni   0.00000   0.00000   0.50000   1.00000
Ni2 Ni   0.00000   0.00000   0.00000   1.00000
Ni3 Ni  -0.01041  -0.25077  -0.24593   1.00000
C1  C    0.24257  -0.22269   0.39350   1.00000
C2  C   -0.28929  -0.24851  -0.10467   1.00000
C3  C    0.44560  -0.27789   0.13314   1.00000
O1  O    0.20119  -0.24526   0.33751   1.00000
O2  O    0.28700  -0.20022   0.44677   1.00000
O3  O   -0.26938  -0.24491  -0.20037   1.00000
O4  O   -0.31061  -0.25217  -0.00831   1.00000
O5  O    0.43550  -0.24836   0.05666   1.00000
O6  O    0.45570  -0.30698   0.21000   1.00000
 
# end_of_file
