# Supplementary material for: Structural Basis of CO2 Adsorption in a Flexible Metal-Organic Framework Material
Source: Nanomaterials (Basel). 2019 Mar 4;9(3):354. doi: 10.3390/nano9030354 (PMC6473970; doi:10.3390/nano9030354)
Supplement: Supplementary file 1 [file nanomaterials-09-00354-s001.zip › nanomaterials-449810-supplementary-final/Allen_et_al_DFT_files/Ni2C4N4+Bpene+3CO2.POSCAR]

POSCAR_Bpene
    1.0000000000000000
   13.3509905953659995    0.0000000000000000   -3.5785636634140001
    0.0000000000000000   14.6426131994300004    0.0000000000000000
   -3.4551938966960001    0.0000000000000000   12.8907197297020009
    C    H    N    Ni    C    O 
    64    40    24     8    12    24
Direct
    0.1770766483304769    0.0206070892121133    0.9233865623482913
    0.8229233516695231    0.9793929107878867    0.0766134376517087
    0.2785855968007453    0.0185825289878281    0.9259947560368289
    0.7214144031992475    0.9814174710121648    0.0740052439631711
    0.3752786177160345    0.9899512540118067    0.0271351295075561
    0.6247213822839655    0.0100487459881933    0.9728648704924439
    0.3612259252057797    0.9638676191986306    0.1206076007795005
    0.6387740747942203    0.0361323808013694    0.8793923992204995
    0.2565329567976491    0.9692581623244010    0.1110904176940153
    0.7434670432023509    0.0307418376755990    0.8889095823059776
    0.5139915901243199    0.0151217409832967    0.9610192185112467
    0.4860084098756801    0.9848782590166962    0.0389807814887533
    0.8224238942205346    0.5210455818225554    0.0759467051870644
    0.1775761057794654    0.4789544181774446    0.9240532948129356
    0.7209715670121568    0.5188407190768558    0.0735113632105566
    0.2790284329878503    0.4811592809231513    0.9264886367894434
    0.6256733426491223    0.4845653816251314    0.9752739744673278
    0.3743266573508706    0.5154346183748686    0.0247260255326793
    0.6411135070784937    0.4527595681880214    0.8846926238675792
    0.3588864929215063    0.5472404318119857    0.1153073761324350
    0.7455135202875383    0.4590616475086620    0.8935311081201078
    0.2544864797124617    0.5409383524913380    0.1064688918798922
    0.4852274187840635    0.5191214780845996    0.0366198161985452
    0.5147725812159365    0.4808785219154004    0.9633801838014548
    0.1775761057794654    0.0210455818225554    0.4240532948129356
    0.8224238942205346    0.9789544181774446    0.5759467051870644
    0.2790284329878503    0.0188407190768487    0.4264886367894434
    0.7209715670121568    0.9811592809231442    0.5735113632105566
    0.3743266573508706    0.9845653816251314    0.5247260255326722
    0.6256733426491223    0.0154346183748686    0.4752739744673207
    0.3588864929215063    0.9527595681880214    0.6153073761324279
    0.6411135070784937    0.0472404318119857    0.3846926238675650
    0.2544864797124617    0.9590616475086620    0.6064688918798993
    0.7455135202875383    0.0409383524913380    0.3935311081201078
    0.5147725812159365    0.0191214780845996    0.4633801838014548
    0.4852274187840635    0.9808785219154004    0.5366198161985452
    0.8229233516695231    0.5206070892121133    0.5766134376517087
    0.1770766483304769    0.4793929107878867    0.4233865623482913
    0.7214144031992475    0.5185825289878352    0.5740052439631711
    0.2785855968007453    0.4814174710121719    0.4259947560368289
    0.6247213822839655    0.4899512540118067    0.4728648704924439
    0.3752786177160345    0.5100487459881933    0.5271351295075561
    0.6387740747942203    0.4638676191986306    0.3793923992204995
    0.3612259252057797    0.5361323808013765    0.6206076007795005
    0.7434670432023509    0.4692581623244010    0.3889095823059847
    0.2565329567976491    0.5307418376755990    0.6110904176940295
    0.4860084098756801    0.5151217409833038    0.5389807814887533
    0.5139915901243199    0.4848782590167033    0.4610192185112467
    0.9562482276893718    0.3416762081131779    0.3182338055773215
    0.9565701012170535    0.3397409516489702    0.8192267082069904
    0.9712414682608284    0.8395240148588172    0.3286086388519323
    0.9756122582740545    0.8390471924419671    0.8304559650020522
    0.0287585317391787    0.1604759851411828    0.6713913611480677
    0.0243877417259526    0.1609528075580258    0.1695440349979478
    0.0437517723106353    0.6583237918868221    0.6817661944226714
    0.0434298987829536    0.6602590483510298    0.1807732917930096
    0.0243877417259526    0.3390471924419742    0.6695440349979478
    0.0287585317391787    0.3395240148588172    0.1713913611480677
    0.0434298987829536    0.8397409516489702    0.6807732917930096
    0.0437517723106353    0.8416762081131779    0.1817661944226785
    0.9565701012170535    0.1602590483510298    0.3192267082069904
    0.9562482276893718    0.1583237918868221    0.8182338055773286
    0.9756122582740545    0.6609528075580329    0.3304559650020522
    0.9712414682608284    0.6604759851411828    0.8286086388519323
    0.1016009001548639    0.0411686524983708    0.8451761934753321
    0.8983990998451361    0.9588313475016292    0.1548238065246750
    0.2801670994886152    0.0391026221530097    0.8484118555569538
    0.7198329005113635    0.9608973778469903    0.1515881444430462
    0.4319429568836739    0.9379571908441591    0.2000683199341537
    0.5680570431163261    0.0620428091558409    0.7999316800658463
    0.2435930361916334    0.9484056112314008    0.1819159410456805
    0.7564069638083666    0.0515943887685992    0.8180840589543337
    0.4497753952451049    0.0466422951875458    0.8807868641779066
    0.5502246047548951    0.9533577048124471    0.1192131358220792
    0.8968713154002614    0.5459583371477947    0.1521144716686322
    0.1031286845997386    0.4540416628522053    0.8478855283313678
    0.7182914358405839    0.5439941988930030    0.1488416416085556
    0.2817085641594019    0.4560058011069970    0.8511583583914444
    0.5714086890403394    0.4230358422705933    0.8073394664835192
    0.4285913109596606    0.5769641577294067    0.1926605335164737
    0.7593493572408079    0.4345285870318065    0.8245849446031102
    0.2406506427591992    0.5654714129681935    0.1754150553969041
    0.5482753449724598    0.5559778829703248    0.1127418574354806
    0.4517246550275402    0.4440221170296752    0.8872581425645052
    0.1031286845997386    0.0459583371477947    0.3478855283313678
    0.8968713154002614    0.9540416628522053    0.6521144716686322
    0.2817085641594019    0.0439941988930030    0.3511583583914444
    0.7182914358405839    0.9560058011069970    0.6488416416085556
    0.4285913109596606    0.9230358422705933    0.6926605335164737
    0.5714086890403394    0.0769641577294067    0.3073394664835263
    0.2406506427591921    0.9345285870318065    0.6754150553968827
    0.7593493572408008    0.0654714129681935    0.3245849446030959
    0.4517246550275473    0.0559778829703248    0.3872581425645194
    0.5482753449724598    0.9440221170296752    0.6127418574354877
    0.8983990998451361    0.5411686524983708    0.6548238065246750
    0.1016009001548639    0.4588313475016292    0.3451761934753250
    0.7198329005113635    0.5391026221530097    0.6515881444430534
    0.2801670994886152    0.4608973778469903    0.3484118555569538
    0.5680570431163261    0.4379571908441591    0.2999316800658463
    0.4319429568836739    0.5620428091558409    0.7000683199341537
    0.7564069638083737    0.4484056112314008    0.3180840589543195
    0.2435930361916405    0.5515943887685992    0.6819159410456592
    0.5502246047548951    0.5466422951875529    0.6192131358220863
    0.4497753952451049    0.4533577048124471    0.3807868641779208
    0.1650187474589657    0.9979823100587311    0.0144521196532779
    0.8349812525410485    0.0020176899412689    0.9855478803467150
    0.8355873678828374    0.4934672332199241    0.9871905678373807
    0.1644126321171555    0.5065327667800616    0.0128094321626193
    0.1644126321171626    0.9934672332199312    0.5128094321626193
    0.8355873678828516    0.0065327667800759    0.4871905678373807
    0.8349812525410343    0.4979823100587311    0.4855478803467221
    0.1650187474589586    0.5020176899412618    0.5144521196532850
    0.9477960171589217    0.4011980175960232    0.3718562239754917
    0.9498660326551160    0.3995380542414964    0.8736022933331782
    0.9526117917079873    0.8972706811076989    0.3772273910089012
    0.9593473013678562    0.8971979590083379    0.8803125525659325
    0.0473882082920056    0.1027293188923082    0.6227726089911130
    0.0406526986321438    0.1028020409916692    0.1196874474340675
    0.0522039828410854    0.5988019824039768    0.6281437760245083
    0.0501339673448911    0.6004619457585036    0.1263977066668218
    0.0406526986321438    0.3971979590083308    0.6196874474340675
    0.0473882082920056    0.3972706811076918    0.1227726089910988
    0.0501339673448911    0.8995380542414964    0.6263977066668218
    0.0522039828410854    0.9011980175960232    0.1281437760245083
    0.9498660326551160    0.1004619457585036    0.3736022933331782
    0.9477960171589217    0.0988019824039768    0.8718562239754917
    0.9593473013678562    0.6028020409916621    0.3803125525659325
    0.9526117917079873    0.6027293188923011    0.8772273910088941
    0.0000000000000000    0.5000000000000000    0.5000000000000000
    0.0000000000000000    0.0000000000000000    0.5000000000000000
    0.0000000000000000    0.5000000000000000    0.0000000000000000
    0.0000000000000000    0.0000000000000000    0.0000000000000000
    0.9895905716775815    0.2492324795343492    0.7436662467180994
    0.9895905716775815    0.2507675204656508    0.2436662467180994
    0.0104094283224185    0.7492324795343492    0.7563337532819006
    0.0104094283224185    0.7507675204656508    0.2563337532819006
    0.2425645317264795    0.2773117240370198    0.6360654476343015
    0.7574354682735205    0.7226882759629802    0.3639345523656985
    0.2425645317264795    0.2226882759629802    0.1360654476343015
    0.7574354682735205    0.7773117240370198    0.8639345523656985
    0.7107110374232875    0.2514936551463265    0.6060412169573297
    0.2892889625767125    0.7485063448536735    0.3939587830426703
    0.7107110374232875    0.2485063448536735    0.1060412169573297
    0.2892889625767125    0.7514936551463265    0.8939587830426703
    0.4455979008386848    0.2221101373596426    0.5787326787900184
    0.5544020991613152    0.7778898626403574    0.4212673212099745
    0.4455979008386848    0.2778898626403574    0.0787326787900255
    0.5544020991613152    0.7221101373596426    0.9212673212099816
    0.2011848414760991    0.2547423359754220    0.5386942965481438
    0.2869958592109967    0.2997834372303316    0.7337655239553627
    0.7130041407889962    0.7002165627696684    0.2662344760446373
    0.7988151585239009    0.7452576640245780    0.4613057034518562
    0.2011848414760991    0.2452576640245780    0.0386942965481438
    0.2869958592109967    0.2002165627696684    0.2337655239553627
    0.7130041407889962    0.7997834372303316    0.7662344760446373
    0.7988151585239009    0.7547423359754220    0.9613057034518562
    0.7306177133465610    0.2550926554238586    0.5302508986527883
    0.6893931960617294    0.2478340753922907    0.6810786496586303
    0.3106068039382777    0.7521659246077093    0.3189213503413697
    0.2693822866534390    0.7449073445761414    0.4697491013472117
    0.7306177133465610    0.2449073445761414    0.0302508986527883
    0.6893931960617294    0.2521659246077093    0.1810786496586303
    0.3106068039382777    0.7478340753922907    0.8189213503413697
    0.2693822866534390    0.7550926554238586    0.9697491013472117
    0.4355031310640030    0.2516419529336886    0.4921575170715471
    0.4556970300793068    0.1930213282722590    0.6656976042347793
    0.5443029699206932    0.8069786717277410    0.3343023957652207
    0.5644968689359970    0.7483580470663114    0.5078424829284529
    0.4355031310640030    0.2483580470663114    0.9921575170715471
    0.4556970300793068    0.3069786717277410    0.1656976042347793
    0.5443029699206932    0.6930213282722590    0.8343023957652207
    0.5644968689359970    0.7516419529336886    0.0078424829284529
