# Supplementary material for: Structural Basis of CO2 Adsorption in a Flexible Metal-Organic Framework Material
Source: Nanomaterials (Basel). 2019 Mar 4;9(3):354. doi: 10.3390/nano9030354 (PMC6473970; doi:10.3390/nano9030354)
Supplement: Supplementary file 1 [file nanomaterials-09-00354-s001.zip › nanomaterials-449810-supplementary-final/Allen_et_al_DFT_files/Ni2C4N4+Bpene+4CO2.cif]

# CIF file
# This file was generated by FINDSYM
# Harold T. Stokes, Branton J. Campbell, Dorian M. Hatch
# Brigham Young University, Provo, Utah, USA
 
data_findsym-output
 
_symmetry_space_group_name_H-M 'P 1 21/c 1'
_symmetry_Int_Tables_number 14
 
_cell_length_a      13.70100
_cell_length_b      14.48100
_cell_length_c      13.54900
_cell_angle_alpha   90.00000
_cell_angle_beta   117.09900
_cell_angle_gamma   90.00000
 
loop_
_space_group_symop_operation_xyz
x,y,z
-x,y+1/2,-z+1/2
-x,-y,-z
x,-y+1/2,z+1/2
 
loop_
_atom_site_label
_atom_site_type_symbol
_atom_site_fract_x
_atom_site_fract_y
_atom_site_fract_z
_atom_site_occupancy
C1  C    0.17703   0.00739  -0.08045   1.00000
C2  C    0.28014   0.00709  -0.07573   1.00000
C3  C    0.37285  -0.01236   0.02526   1.00000
C4  C    0.35373  -0.03198   0.11663   1.00000
C5  C    0.24779  -0.02783   0.10524   1.00000
C6  C   -0.48464   0.01316  -0.03878   1.00000
C7  C   -0.17726  -0.48983   0.07986   1.00000
C8  C   -0.28033  -0.48998   0.07522   1.00000
C9  C   -0.37259   0.48736  -0.02479   1.00000
C10 C  -0.35313   0.46480  -0.11524   1.00000
C11 C  -0.24730   0.46918  -0.10413   1.00000
C12 C   0.48436  -0.48596   0.03827   1.00000
C13 C  -0.02977   0.34045   0.32660   1.00000
C14 C  -0.03003   0.33958  -0.17316   1.00000
C15 C  -0.03817  -0.15911   0.32501   1.00000
C16 C  -0.03776  -0.15980  -0.17456   1.00000
H1  H    0.10448   0.02083  -0.15821   1.00000
H2  H    0.28671   0.02215  -0.15118   1.00000
H3  H    0.42139  -0.05062   0.19647   1.00000
H4  H    0.23033  -0.04219   0.17453   1.00000
H5  H    0.45338   0.03785  -0.11921   1.00000
H6  H   -0.10492  -0.47410   0.15691   1.00000
H7  H   -0.28708  -0.47245   0.15002   1.00000
H8  H   -0.42049   0.44377  -0.19417   1.00000
H9  H   -0.22955   0.45273  -0.17274   1.00000
H10 H  -0.45421  -0.45914   0.11780   1.00000
N1  N    0.16028  -0.00804   0.00874   1.00000
N2  N   -0.16020   0.49185  -0.00855   1.00000
N3  N   -0.04103   0.39849   0.38056   1.00000
N4  N   -0.04104   0.39754  -0.11893   1.00000
N5  N   -0.05028  -0.10031   0.37761   1.00000
N6  N   -0.04980  -0.10107  -0.12182   1.00000
Ni1 Ni   0.00000   0.00000   0.00000   1.00000
Ni2 Ni   0.00000   0.00000   0.50000   1.00000
Ni3 Ni   0.00295   0.24968  -0.25024   1.00000
C1  C    0.23529   0.24866  -0.02770   1.00000
C2  C    0.36527   0.24619  -0.24908   1.00000
C3  C   -0.46359   0.25284   0.06545   1.00000
C4  C   -0.23084   0.25046  -0.03079   1.00000
O1  O    0.28136   0.24767  -0.08293   1.00000
O2  O    0.19167   0.24970   0.02935   1.00000
O3  O    0.36771   0.32732  -0.24891   1.00000
O4  O    0.36368   0.16505  -0.25006   1.00000
O5  O   -0.45818   0.24787  -0.01847   1.00000
O6  O   -0.46929   0.25768   0.14934   1.00000
O7  O   -0.24358   0.24803  -0.12256   1.00000
O8  O   -0.21938   0.25290   0.06072   1.00000
 
# end_of_file
