# Supplementary material for: Structural Basis of CO2 Adsorption in a Flexible Metal-Organic Framework Material
Source: Nanomaterials (Basel). 2019 Mar 4;9(3):354. doi: 10.3390/nano9030354 (PMC6473970; doi:10.3390/nano9030354)
Supplement: Supplementary file 1 [file nanomaterials-09-00354-s001.zip › nanomaterials-449810-supplementary-final/Allen_et_al_DFT_files/Ni2C4N4+Bpene+4CO2.POSCAR]

POSCAR_Bpene
    1.0000000000000000
   13.3199683466120007    0.0000000000000000   -3.2099730606780001
    0.0000000000000000   14.4807206368399992    0.0000000000000000
   -3.1741806793450000    0.0000000000000000   13.1714457959869993
    C    H    N    Ni    C    O 
    64    40    24     8    16    32
Direct
    0.1770308647253245    0.0073926083806839    0.9195477438837614
    0.8229691352746755    0.9926073916193161    0.0804522561162315
    0.2801424828469479    0.0070880009570473    0.9242673737914657
    0.7198575171530521    0.9929119990429456    0.0757326262085343
    0.3728481108023232    0.9876366396664125    0.0252589149561047
    0.6271518891976768    0.0123633603335875    0.9747410850438953
    0.3537296876162088    0.9680215230752864    0.1166276777690740
    0.6462703123837912    0.0319784769247207    0.8833723222309260
    0.2477870935451847    0.9721657642124413    0.1052454199223689
    0.7522129064548082    0.0278342357875516    0.8947545800776311
    0.5153577283375554    0.0131580573546231    0.9612233571235080
    0.4846422716624446    0.9868419426453769    0.0387766428764991
    0.8227452513252871    0.5101687988936803    0.0798598500397603
    0.1772547486747129    0.4898312011063126    0.9201401499602255
    0.7196734636628150    0.5100241981124611    0.0752210187157658
    0.2803265363371850    0.4899758018875318    0.9247789812842342
    0.6274101331911552    0.4873569861788738    0.9752065134879899
    0.3725898668088519    0.5126430138211262    0.0247934865120101
    0.6468702623037217    0.4648025162373344    0.8847585661423807
    0.3531297376962854    0.5351974837626585    0.1152414338576193
    0.7527053558073931    0.4691767196056631    0.8958735189818441
    0.2472946441925927    0.5308232803943440    0.1041264810181559
    0.4843547506028614    0.5140408108891066    0.0382733899681966
    0.5156452493971386    0.4859591891108934    0.9617266100318034
    0.1772547486747129    0.0101687988936803    0.4201401499602397
    0.8227452513252871    0.9898312011063197    0.5798598500397745
    0.2803265363371850    0.0100241981124682    0.4247789812842342
    0.7196734636628150    0.9899758018875318    0.5752210187157658
    0.3725898668088519    0.9873569861788738    0.5247934865120101
    0.6274101331911552    0.0126430138211262    0.4752065134879899
    0.3531297376962854    0.9648025162373415    0.6152414338576193
    0.6468702623037217    0.0351974837626656    0.3847585661423807
    0.2472946441925927    0.9691767196056560    0.6041264810181488
    0.7527053558073931    0.0308232803943440    0.3958735189818441
    0.5156452493971386    0.0140408108891066    0.4617266100318034
    0.4843547506028614    0.9859591891108934    0.5382733899681895
    0.8229691352746755    0.5073926083806839    0.5804522561162386
    0.1770308647253245    0.4926073916193161    0.4195477438837685
    0.7198575171530521    0.5070880009570544    0.5757326262085343
    0.2801424828469479    0.4929119990429456    0.4242673737914657
    0.6271518891976768    0.4876366396664125    0.4747410850438953
    0.3728481108023232    0.5123633603335804    0.5252589149561047
    0.6462703123837912    0.4680215230752793    0.3833723222309260
    0.3537296876162088    0.5319784769247136    0.6166276777690740
    0.7522129064548082    0.4721657642124484    0.3947545800776311
    0.2477870935451847    0.5278342357875587    0.6052454199223618
    0.4846422716624446    0.5131580573546231    0.5387766428764920
    0.5153577283375554    0.4868419426453698    0.4612233571235009
    0.9702335114485621    0.3404509231578743    0.3266042452849334
    0.9699671530565581    0.3395801963425882    0.8268359467584716
    0.9618270339069497    0.8408916979261036    0.3250109632087188
    0.9622406700013499    0.8401951136087575    0.8254424049412279
    0.0381729660930574    0.1591083020738964    0.6749890367912812
    0.0377593299986572    0.1598048863912354    0.1745575950587721
    0.0297664885514379    0.6595490768421257    0.6733957547150666
    0.0300328469434348    0.6604198036574189    0.1731640532415284
    0.0377593299986572    0.3401951136087717    0.6745575950587721
    0.0381729660930574    0.3408916979261036    0.1749890367912812
    0.0300328469434348    0.8395801963425811    0.6731640532415355
    0.0297664885514379    0.8404509231578743    0.1733957547150666
    0.9699671530565581    0.1604198036574118    0.3268359467584716
    0.9702335114485621    0.1595490768421186    0.8266042452849192
    0.9622406700013499    0.6598048863912425    0.3254424049412279
    0.9618270339069497    0.6591083020738964    0.8250109632087117
    0.1044766482366413    0.0208337382186841    0.8417916519210777
    0.8955233517633587    0.9791662617813230    0.1582083480789294
    0.2867135725896688    0.0221473707817950    0.8488214440609099
    0.7132864274103312    0.9778526292182050    0.1511785559390901
    0.4213896782261202    0.9493834794240925    0.1964678159953266
    0.5786103217738798    0.0506165205759075    0.8035321840046663
    0.2303308019614150    0.9578093376801391    0.1745334929396023
    0.7696691980385850    0.0421906623198680    0.8254665070603906
    0.4533750620149348    0.0378473074720702    0.8807940216631920
    0.5466249379850652    0.9621526925279298    0.1192059783368080
    0.8950781098823555    0.5259046490288100    0.1569142507287751
    0.1049218901176445    0.4740953509711900    0.8430857492712249
    0.7129243628428696    0.5275476819596108    0.1500192770877860
    0.2870756371571304    0.4724523180403892    0.8499807229122140
    0.5795091720300221    0.4437664344128081    0.8058263127943448
    0.4204908279699779    0.5562335655871991    0.1941736872056552
    0.7704531561746180    0.4527300848797395    0.8272551804951362
    0.2295468438253820    0.5472699151202676    0.1727448195048638
    0.5457871857670824    0.5408576127858211    0.1177968025549347
    0.4542128142329247    0.4591423872141789    0.8822031974450653
    0.1049218901176445    0.0259046490288100    0.3430857492712249
    0.8950781098823555    0.9740953509711900    0.6569142507287751
    0.2870756371571304    0.0275476819596108    0.3499807229122140
    0.7129243628428696    0.9724523180403892    0.6500192770877860
    0.4204908279699779    0.9437664344128009    0.6941736872056552
    0.5795091720300221    0.0562335655871848    0.3058263127943448
    0.2295468438253820    0.9527300848797324    0.6727448195048638
    0.7704531561746180    0.0472699151202605    0.3272551804951362
    0.4542128142329247    0.0408576127858211    0.3822031974450653
    0.5457871857670824    0.9591423872141789    0.6177968025549347
    0.8955233517633587    0.5208337382186770    0.6582083480789223
    0.1044766482366413    0.4791662617813088    0.3417916519210706
    0.7132864274103312    0.5221473707817950    0.6511785559390830
    0.2867135725896688    0.4778526292182050    0.3488214440609099
    0.5786103217738798    0.4493834794240925    0.3035321840046734
    0.4213896782261202    0.5506165205759075    0.6964678159953266
    0.7696691980385850    0.4578093376801320    0.3254665070603977
    0.2303308019614221    0.5421906623198538    0.6745334929396094
    0.5466249379850652    0.5378473074720773    0.6192059783368080
    0.4533750620149348    0.4621526925279298    0.3807940216631920
    0.1602834636956203    0.9919552702829080    0.0087379129680514
    0.8397165363043939    0.0080447297170920    0.9912620870319486
    0.8397980822076647    0.4918517800862148    0.9914491363775113
    0.1602019177923211    0.5081482199137852    0.0085508636224887
    0.1602019177923353    0.9918517800862148    0.5085508636224887
    0.8397980822076789    0.0081482199137852    0.4914491363775113
    0.8397165363043797    0.4919552702829151    0.4912620870319486
    0.1602834636956061    0.5080447297170920    0.5087379129680514
    0.9589667112855835    0.3984896361799315    0.3805629098659011
    0.9589555449714950    0.3975357625689426    0.8810741365765438
    0.9497205526830186    0.8996883164514315    0.3776146902011845
    0.9502013267427429    0.8989263152138562    0.8781764442381927
    0.0502794473169814    0.1003116835485685    0.6223853097988084
    0.0497986732572571    0.1010736847861438    0.1218235557618073
    0.0410332887144165    0.6015103638200685    0.6194370901340918
    0.0410444550284979    0.6024642374310574    0.1189258634234562
    0.0497986732572571    0.3989263152138562    0.6218235557618073
    0.0502794473169814    0.3996883164514315    0.1223853097988155
    0.0410444550284979    0.8975357625689426    0.6189258634234562
    0.0410332887144165    0.8984896361799315    0.1194370901340989
    0.9589555449714950    0.1024642374310574    0.3810741365765438
    0.9589667112855835    0.1015103638200685    0.8805629098659082
    0.9502013267427429    0.6010736847861438    0.3781764442381927
    0.9497205526830186    0.6003116835485685    0.8776146902011916
    0.0000000000000000    0.5000000000000000    0.5000000000000000
    0.0000000000000000    0.0000000000000000    0.5000000000000000
    0.0000000000000000    0.5000000000000000    0.0000000000000000
    0.0000000000000000    0.0000000000000000    0.0000000000000000
    0.0029524542411892    0.2496786876891548    0.7497605834424093
    0.0029524542411892    0.2503213123108452    0.2497605834424022
    0.9970475457588108    0.7496786876891548    0.7502394165575907
    0.9970475457588108    0.7503213123108452    0.2502394165575978
    0.2352846991705420    0.2486557917041097    0.9723039289708950
    0.7647153008294509    0.7513442082958974    0.0276960710290979
    0.2352846991705420    0.2513442082958974    0.4723039289709021
    0.7647153008294509    0.7486557917041026    0.5276960710291050
    0.3652703639043224    0.2461885713861278    0.7509160820452863
    0.6347296360956776    0.7538114286138651    0.2490839179547066
    0.3652703639043224    0.2538114286138722    0.2509160820452934
    0.6347296360956776    0.7461885713861349    0.7490839179547066
    0.5364136710598970    0.2528418784631441    0.0654537369671715
    0.4635863289400817    0.7471581215368701    0.9345462630328285
    0.5364136710598970    0.2471581215368559    0.5654537369671715
    0.4635863289400817    0.7528418784631299    0.4345462630328285
    0.7691586883033636    0.2504587460678067    0.9692058399016830
    0.2308413116966292    0.7495412539321862    0.0307941600983170
    0.7691586883033636    0.2495412539321933    0.4692058399016901
    0.2308413116966292    0.7504587460678138    0.5307941600983170
    0.2813644337655532    0.2476752772668078    0.9170717273362570
    0.1916718977279004    0.2497018931840742    0.0293463065168069
    0.8083281022720854    0.7502981068159258    0.9706536934831931
    0.7186355662344610    0.7523247227331922    0.0829282726637430
    0.2813644337655532    0.2523247227331922    0.4170717273362570
    0.1916718977279004    0.2502981068159258    0.5293463065168069
    0.8083281022720854    0.7497018931840742    0.4706536934831931
    0.7186355662344610    0.7476752772668078    0.5829282726637430
    0.3677103044518830    0.3273240262948249    0.7510877900367063
    0.3636806665018355    0.1650542133585375    0.7499427725580716
    0.6363193334981645    0.8349457866414554    0.2500572274419284
    0.6322896955481241    0.6726759737051751    0.2489122099632937
    0.3677103044518830    0.1726759737051751    0.2510877900367063
    0.3636806665018355    0.3349457866414625    0.2499427725580716
    0.6363193334981645    0.6650542133585446    0.7500572274419284
    0.6322896955481241    0.8273240262948249    0.7489122099632937
    0.5418232780005496    0.2478656004565778    0.9815330729799996
    0.5307067632015290    0.2576829018422799    0.1493393406829284
    0.4692932367984710    0.7423170981577130    0.8506606593170716
    0.4581767219994504    0.7521343995434222    0.0184669270200004
    0.5418232780005496    0.2521343995434151    0.4815330729799996
    0.5307067632015290    0.2423170981577130    0.6493393406829284
    0.4692932367984710    0.7576829018422870    0.3506606593170716
    0.4581767219994504    0.7478656004565778    0.5184669270200004
    0.7564156470709733    0.2480297661072299    0.8774437625963145
    0.7806240706636487    0.2529003218349288    0.0607185505174570
    0.2193759293363655    0.7470996781650712    0.9392814494825501
    0.2435843529290196    0.7519702338927630    0.1225562374036784
    0.7564156470709733    0.2519702338927630    0.3774437625963216
    0.7806240706636487    0.2470996781650712    0.5607185505174499
    0.2193759293363655    0.7529003218349288    0.4392814494825430
    0.2435843529290196    0.7480297661072370    0.6225562374036855
