# Supplementary material for: Structural Basis of CO2 Adsorption in a Flexible Metal-Organic Framework Material
Source: Nanomaterials (Basel). 2019 Mar 4;9(3):354. doi: 10.3390/nano9030354 (PMC6473970; doi:10.3390/nano9030354)
Supplement: Supplementary file 1 [file nanomaterials-09-00354-s001.zip › nanomaterials-449810-supplementary-final/Allen_et_al_DFT_files/Ni2C4N4+Bpene+5CO2.cif]

# CIF file
# This file was generated by FINDSYM
# Harold T. Stokes, Branton J. Campbell, Dorian M. Hatch
# Brigham Young University, Provo, Utah, USA
 
data_findsym-output
 
_symmetry_space_group_name_H-M 'P 1 2/m 1'
_symmetry_Int_Tables_number 10
 
_cell_length_a      13.67440
_cell_length_b       7.10100
_cell_length_c       7.18150
_cell_angle_alpha   90.00000
_cell_angle_beta    75.04592
_cell_angle_gamma   90.00000
 
loop_
_space_group_symop_operation_xyz
x,y,z
-x,y,-z
-x,-y,-z
x,-y,z
 
loop_
_atom_site_label
_atom_site_type_symbol
_atom_site_fract_x
_atom_site_fract_y
_atom_site_fract_z
_atom_site_occupancy
C1  C    0.19253   0.00000  -0.33622   1.00000
C2  C    0.29464   0.00000  -0.43085   1.00000
C3  C    0.36692   0.00000  -0.32228   1.00000
C4  C    0.32991   0.00000  -0.12089   1.00000
C5  C    0.22635   0.00000  -0.03765   1.00000
C6  C   -0.47605   0.00000   0.40506   1.00000
C7  C   -0.01603  -0.31749  -0.31067   1.00000
H1  H    0.13478   0.00000  -0.41601   1.00000
H2  H    0.31655   0.00000   0.41226   1.00000
H3  H    0.38216   0.00000  -0.02946   1.00000
H4  H    0.19541   0.00000   0.11807   1.00000
H5  H    0.47906   0.00000   0.29927   1.00000
N1  N    0.15825   0.00000  -0.14264   1.00000
N2  N   -0.02089  -0.20379  -0.19086   1.00000
Ni1 Ni   0.00000   0.00000   0.00000   1.00000
Ni2 Ni   0.00000   0.50000   0.50000   1.00000
C1  C    0.21851   0.50000  -0.26660   1.00000
C2  C    0.36371   0.50000   0.15316   1.00000
C3  C    0.50000   0.50000   0.50000   1.00000
O1  O    0.23365   0.50000  -0.43572   1.00000
O2  O    0.20526   0.50000  -0.09856   1.00000
O3  O    0.36472  -0.33448   0.15327   1.00000
O4  O   -0.45753   0.50000   0.33525   1.00000
 
# end_of_file
