# Supplementary material for: Structural Basis of CO2 Adsorption in a Flexible Metal-Organic Framework Material
Source: Nanomaterials (Basel). 2019 Mar 4;9(3):354. doi: 10.3390/nano9030354 (PMC6473970; doi:10.3390/nano9030354)
Supplement: Supplementary file 1 [file nanomaterials-09-00354-s001.zip › nanomaterials-449810-supplementary-final/Allen_et_al_DFT_files/Ni2C4N4+Bpene+5CO2.POSCAR]

POSCAR_Bpene
    1.0000000000000000
   13.5826375280439997    0.0000000000000000   -1.8432035522360000
    0.0000000000000000   14.2024392254609992    0.0000000000000000
   -1.9314039630560000    0.0000000000000000   14.2325897313890000
    C    H    N    Ni    C    O 
    64    40    24     8    20    40
Direct
    0.1925328340925816    0.0000000000000000    0.9281556147524483
    0.8074671659074184    0.0000000000000000    0.0718443852475446
    0.2946357408523639    0.0000000000000000    0.9318938548533211
    0.7053642591476361    0.0000000000000000    0.0681061451466789
    0.3669252817016400    0.0000000000000000    0.0223220413718437
    0.6330747182983600    0.0000000000000000    0.9776779586281563
    0.3299116497588273    0.0000000000000000    0.1045109446220351
    0.6700883502411799    0.0000000000000000    0.8954890553779649
    0.2263486619004738    0.0000000000000000    0.0943476489815964
    0.7736513380995262    0.0000000000000000    0.9056523510184036
    0.5239457205942699    0.0000000000000000    0.9645046210458403
    0.4760542794057301    0.0000000000000000    0.0354953789541597
    0.8074671659074184    0.5000000000000000    0.0718443852475446
    0.1925328340925816    0.5000000000000000    0.9281556147524483
    0.7053642591476361    0.5000000000000000    0.0681061451466789
    0.2946357408523639    0.5000000000000000    0.9318938548533211
    0.6330747182983600    0.5000000000000000    0.9776779586281563
    0.3669252817016400    0.5000000000000000    0.0223220413718437
    0.6700883502411799    0.5000000000000000    0.8954890553779649
    0.3299116497588273    0.5000000000000000    0.1045109446220351
    0.7736513380995262    0.5000000000000000    0.9056523510184036
    0.2263486619004738    0.5000000000000000    0.0943476489815964
    0.4760542794057301    0.5000000000000000    0.0354953789541597
    0.5239457205942699    0.5000000000000000    0.9645046210458403
    0.1925328340925816    0.0000000000000000    0.4281556147524554
    0.8074671659074184    0.0000000000000000    0.5718443852475517
    0.2946357408523639    0.0000000000000000    0.4318938548533211
    0.7053642591476361    0.0000000000000000    0.5681061451466789
    0.3669252817016400    0.0000000000000000    0.5223220413718437
    0.6330747182983600    0.0000000000000000    0.4776779586281563
    0.3299116497588273    0.0000000000000000    0.6045109446220351
    0.6700883502411799    0.0000000000000000    0.3954890553779649
    0.2263486619004738    0.0000000000000000    0.5943476489815893
    0.7736513380995262    0.0000000000000000    0.4056523510184036
    0.5239457205942699    0.0000000000000000    0.4645046210458403
    0.4760542794057301    0.0000000000000000    0.5354953789541597
    0.8074671659074184    0.5000000000000000    0.5718443852475517
    0.1925328340925816    0.5000000000000000    0.4281556147524554
    0.7053642591476361    0.5000000000000000    0.5681061451466789
    0.2946357408523639    0.5000000000000000    0.4318938548533211
    0.6330747182983600    0.5000000000000000    0.4776779586281563
    0.3669252817016400    0.5000000000000000    0.5223220413718437
    0.6700883502411799    0.5000000000000000    0.3954890553779649
    0.3299116497588273    0.5000000000000000    0.6045109446220351
    0.7736513380995262    0.5000000000000000    0.4056523510184036
    0.2263486619004738    0.5000000000000000    0.5943476489815893
    0.4760542794057301    0.5000000000000000    0.5354953789541597
    0.5239457205942699    0.5000000000000000    0.4645046210458403
    0.9839749689837376    0.3412527871137812    0.3366530552928708
    0.9839749689837376    0.3412527871137812    0.8366530552928708
    0.9839749689837376    0.8412527871137740    0.3366530552928708
    0.9839749689837376    0.8412527871137740    0.8366530552928708
    0.0160250310162624    0.1587472128862188    0.6633469447071292
    0.0160250310162624    0.1587472128862188    0.1633469447071292
    0.0160250310162624    0.6587472128862260    0.6633469447071292
    0.0160250310162624    0.6587472128862260    0.1633469447071292
    0.0160250310162624    0.3412527871137812    0.6633469447071292
    0.0160250310162624    0.3412527871137812    0.1633469447071292
    0.0160250310162624    0.8412527871137740    0.6633469447071292
    0.0160250310162624    0.8412527871137740    0.1633469447071292
    0.9839749689837376    0.1587472128862188    0.3366530552928708
    0.9839749689837376    0.1587472128862188    0.8366530552928708
    0.9839749689837376    0.6587472128862260    0.3366530552928708
    0.9839749689837376    0.6587472128862260    0.8366530552928708
    0.1347759794088290    0.0000000000000000    0.8593815139083603
    0.8652240205911710    0.0000000000000000    0.1406184860916397
    0.3165519930572316    0.0000000000000000    0.8644079739500370
    0.6834480069427684    0.0000000000000000    0.1355920260499630
    0.3821600159258054    0.0000000000000000    0.1763509651883695
    0.6178399840741946    0.0000000000000000    0.8236490348116305
    0.1954134650319688    0.0000000000000000    0.1567419915909198
    0.8045865349680241    0.0000000000000000    0.8432580084090802
    0.4790572423418382    0.0000000000000000    0.8891633758308686
    0.5209427576581618    0.0000000000000000    0.1108366241691314
    0.8652240205911710    0.5000000000000000    0.1406184860916397
    0.1347759794088290    0.5000000000000000    0.8593815139083603
    0.6834480069427684    0.5000000000000000    0.1355920260499630
    0.3165519930572316    0.5000000000000000    0.8644079739500370
    0.6178399840741946    0.5000000000000000    0.8236490348116305
    0.3821600159258054    0.5000000000000000    0.1763509651883695
    0.8045865349680241    0.5000000000000000    0.8432580084090802
    0.1954134650319759    0.5000000000000000    0.1567419915909198
    0.5209427576581618    0.5000000000000000    0.1108366241691314
    0.4790572423418382    0.5000000000000000    0.8891633758308686
    0.1347759794088290    0.0000000000000000    0.3593815139083603
    0.8652240205911710    0.0000000000000000    0.6406184860916397
    0.3165519930572316    0.0000000000000000    0.3644079739500370
    0.6834480069427684    0.0000000000000000    0.6355920260499630
    0.3821600159258054    0.0000000000000000    0.6763509651883695
    0.6178399840741946    0.0000000000000000    0.3236490348116305
    0.1954134650319688    0.0000000000000000    0.6567419915909198
    0.8045865349680241    0.0000000000000000    0.3432580084090802
    0.4790572423418382    0.0000000000000000    0.3891633758308686
    0.5209427576581618    0.0000000000000000    0.6108366241691314
    0.8652240205911710    0.5000000000000000    0.6406184860916397
    0.1347759794088290    0.5000000000000000    0.3593815139083603
    0.6834480069427684    0.5000000000000000    0.6355920260499630
    0.3165519930572316    0.5000000000000000    0.3644079739500370
    0.6178399840741946    0.5000000000000000    0.3236490348116305
    0.3821600159258054    0.5000000000000000    0.6763509651883695
    0.8045865349680241    0.5000000000000000    0.3432580084090802
    0.1954134650319759    0.5000000000000000    0.6567419915909198
    0.5209427576581618    0.5000000000000000    0.6108366241691314
    0.4790572423418382    0.5000000000000000    0.3891633758308686
    0.1582513136584538    0.0000000000000000    0.0078061175856732
    0.8417486863415604    0.0000000000000000    0.9921938824143268
    0.8417486863415462    0.5000000000000000    0.9921938824143268
    0.1582513136584396    0.5000000000000000    0.0078061175856732
    0.1582513136584538    0.0000000000000000    0.5078061175856732
    0.8417486863415604    0.0000000000000000    0.4921938824143268
    0.8417486863415462    0.5000000000000000    0.4921938824143268
    0.1582513136584396    0.5000000000000000    0.5078061175856732
    0.9791110175740059    0.3981026836798591    0.3941258451385892
    0.9791110175740059    0.3981026836798591    0.8941258451385892
    0.9791110175740059    0.8981026836798591    0.3941258451385892
    0.9791110175740059    0.8981026836798591    0.8941258451385892
    0.0208889824259941    0.1018973163201409    0.6058741548614108
    0.0208889824259941    0.1018973163201409    0.1058741548614108
    0.0208889824259941    0.6018973163201409    0.6058741548614108
    0.0208889824259941    0.6018973163201409    0.1058741548614108
    0.0208889824259941    0.3981026836798591    0.6058741548614108
    0.0208889824259941    0.3981026836798591    0.1058741548614108
    0.0208889824259941    0.8981026836798591    0.6058741548614108
    0.0208889824259941    0.8981026836798591    0.1058741548614108
    0.9791110175740059    0.1018973163201409    0.3941258451385892
    0.9791110175740059    0.1018973163201409    0.8941258451385892
    0.9791110175740059    0.6018973163201409    0.3941258451385892
    0.9791110175740059    0.6018973163201409    0.8941258451385892
    0.0000000000000000    0.5000000000000000    0.5000000000000000
    0.0000000000000000    0.0000000000000000    0.5000000000000000
    0.0000000000000000    0.5000000000000000    0.0000000000000000
    0.0000000000000000    0.0000000000000000    0.0000000000000000
    0.0000000000000000    0.2500000000000000    0.7500000000000000
    0.0000000000000000    0.2500000000000000    0.2500000000000000
    0.0000000000000000    0.7500000000000000    0.7500000000000000
    0.0000000000000000    0.7500000000000000    0.2500000000000000
    0.2185062303232357    0.2500000000000000    0.9759519477725291
    0.7814937696767643    0.7500000000000000    0.0240480522274709
    0.2185062303232357    0.2500000000000000    0.4759519477725291
    0.7814937696767643    0.7500000000000000    0.5240480522274709
    0.3637087543099113    0.2500000000000000    0.7584326223373523
    0.6362912456900887    0.7500000000000000    0.2415673776626477
    0.3637087543099113    0.2500000000000000    0.2584326223373523
    0.6362912456900887    0.7500000000000000    0.7415673776626477
    0.5000000000000000    0.2500000000000000    0.0000000000000000
    0.5000000000000000    0.7500000000000000    0.0000000000000000
    0.5000000000000000    0.2500000000000000    0.5000000000000000
    0.5000000000000000    0.7500000000000000    0.5000000000000000
    0.6362912456900887    0.2500000000000000    0.7415673776626477
    0.3637087543099113    0.7500000000000000    0.2584326223373523
    0.6362912456900887    0.2500000000000000    0.2415673776626477
    0.3637087543099113    0.7500000000000000    0.7584326223373523
    0.7814937696767643    0.2500000000000000    0.0240480522274709
    0.2185062303232357    0.7500000000000000    0.9759519477725291
    0.7814937696767643    0.2500000000000000    0.5240480522274709
    0.2185062303232357    0.7500000000000000    0.4759519477725291
    0.2336461835835308    0.2500000000000000    0.8989613770055840
    0.2052573441589374    0.2500000000000000    0.0533463859742298
    0.7947426558410555    0.7500000000000000    0.9466536140257702
    0.7663538164164763    0.7500000000000000    0.1010386229944160
    0.2336461835835308    0.2500000000000000    0.3989613770055840
    0.2052573441589374    0.2500000000000000    0.5533463859742298
    0.7947426558410555    0.7500000000000000    0.4466536140257702
    0.7663538164164763    0.7500000000000000    0.6010386229944160
    0.3647201306757779    0.3327581053825668    0.7589959465745935
    0.3647201306757779    0.1672418946174332    0.7589959465745935
    0.6352798693242221    0.8327581053825668    0.2410040534254065
    0.6352798693242221    0.6672418946174332    0.2410040534254065
    0.3647201306757779    0.1672418946174332    0.2589959465745935
    0.3647201306757779    0.3327581053825668    0.2589959465745935
    0.6352798693242221    0.6672418946174332    0.7410040534254065
    0.6352798693242221    0.8327581053825668    0.7410040534254065
    0.5424736976860771    0.2500000000000000    0.9388602602196343
    0.4575263023139229    0.2500000000000000    0.0611397397803657
    0.5424736976860771    0.7500000000000000    0.9388602602196343
    0.4575263023139229    0.7500000000000000    0.0611397397803657
    0.5424736976860771    0.2500000000000000    0.4388602602196343
    0.4575263023139229    0.2500000000000000    0.5611397397803657
    0.5424736976860771    0.7500000000000000    0.4388602602196343
    0.4575263023139229    0.7500000000000000    0.5611397397803657
    0.6352798693242221    0.3327581053825668    0.7410040534254065
    0.6352798693242221    0.1672418946174332    0.7410040534254065
    0.3647201306757779    0.8327581053825668    0.2589959465745935
    0.3647201306757779    0.6672418946174332    0.2589959465745935
    0.6352798693242221    0.1672418946174332    0.2410040534254065
    0.6352798693242221    0.3327581053825668    0.2410040534254065
    0.3647201306757779    0.6672418946174332    0.7589959465745935
    0.3647201306757779    0.8327581053825668    0.7589959465745935
    0.7947426558410555    0.2500000000000000    0.9466536140257702
    0.7663538164164763    0.2500000000000000    0.1010386229944160
    0.2336461835835308    0.7500000000000000    0.8989613770055840
    0.2052573441589374    0.7500000000000000    0.0533463859742298
    0.7947426558410555    0.2500000000000000    0.4466536140257702
    0.7663538164164763    0.2500000000000000    0.6010386229944160
    0.2336461835835308    0.7500000000000000    0.3989613770055840
    0.2052573441589374    0.7500000000000000    0.5533463859742298
