# Supplementary material for: Structural Basis of CO2 Adsorption in a Flexible Metal-Organic Framework Material
Source: Nanomaterials (Basel). 2019 Mar 4;9(3):354. doi: 10.3390/nano9030354 (PMC6473970; doi:10.3390/nano9030354)
Supplement: Supplementary file 1 [file nanomaterials-09-00354-s001.zip › nanomaterials-449810-supplementary-final/Allen_et_al_DFT_files/Ni2C4N4+Bpene.cif]

# CIF file
# This file was generated by FINDSYM
# Harold T. Stokes, Branton J. Campbell, Dorian M. Hatch
# Brigham Young University, Provo, Utah, USA
 
data_findsym-output
 
_symmetry_space_group_name_H-M 'P 1 21/m 1'
_symmetry_Int_Tables_number 11
 
_cell_length_a       9.73560
_cell_length_b      14.52800
_cell_length_c       6.56300
_cell_angle_alpha   90.00000
_cell_angle_beta   109.30249
_cell_angle_gamma   90.00000
 
loop_
_space_group_symop_operation_xyz
x,y,z
-x,y+1/2,-z
-x,-y,-z
x,-y+1/2,z
 
loop_
_atom_site_label
_atom_site_type_symbol
_atom_site_fract_x
_atom_site_fract_y
_atom_site_fract_z
_atom_site_occupancy
C1  C    0.25994  -0.43455  -0.12427   1.00000
C2  C    0.35695  -0.43750  -0.23809   1.00000
C3  C    0.39986   0.47699  -0.29693   1.00000
C4  C    0.35001   0.39843  -0.21770   1.00000
C5  C    0.25197   0.40753  -0.10631   1.00000
C6  C   -0.48931  -0.46694   0.43450   1.00000
C7  C   -0.04617  -0.16002  -0.34459   1.00000
C8  C   -0.06842   0.34022  -0.34509   1.00000
H1  H    0.22219  -0.36921  -0.08081   1.00000
H2  H    0.39692  -0.37323  -0.28292   1.00000
H3  H    0.38264   0.33007  -0.25268   1.00000
H4  H    0.20666   0.34760  -0.05136   1.00000
H5  H    0.46018  -0.39949   0.43079   1.00000
N1  N    0.20240   0.48964  -0.06689   1.00000
N2  N   -0.06618  -0.10261  -0.23247   1.00000
N3  N   -0.08566   0.39781  -0.23109   1.00000
Ni1 Ni   0.00000   0.00000   0.00000   1.00000
Ni2 Ni  -0.01171   0.25000   0.49935   1.00000
 
# end_of_file
