# Supplementary material for: Structural Basis of CO2 Adsorption in a Flexible Metal-Organic Framework Material
Source: Nanomaterials (Basel). 2019 Mar 4;9(3):354. doi: 10.3390/nano9030354 (PMC6473970; doi:10.3390/nano9030354)
Supplement: Supplementary file 1 [file nanomaterials-09-00354-s001.zip › nanomaterials-449810-supplementary-final/Allen_et_al_DFT_files/Ni2C4N4+Bpene.POSCAR]

POSCAR_Bpene
    1.0000000000000000
   12.3163487848530000    0.0000000000000000   -5.3285145355949997
    0.0000000000000000   14.5276931950049999    0.0000000000000000
   -5.2117395403750004    0.0000000000000000   12.0464346163029994
    C    H    N    Ni
    64    40    24     8
Direct
    0.2599388645592882    0.0654505520139139    0.0678357818877160
    0.7400611354407118    0.9345494479860861    0.9321642181122769
    0.3569478991721553    0.0624988423183979    0.0594275235204336
    0.6430521008278447    0.9375011576816021    0.9405724764795664
    0.3998568299821557    0.9769950293962850    0.0514620386960658
    0.6001431700178443    0.0230049706037079    0.9485379613039342
    0.3500100068498071    0.8984295233731245    0.0661572468609677
    0.6499899931501929    0.1015704766268755    0.9338427531390323
    0.2519746799187672    0.9075303423102241    0.0728316628980750
    0.7480253200812257    0.0924696576897759    0.9271683371019250
    0.5106915974966526    0.0330562201714102    0.9725951041913632
    0.4893084025033545    0.9669437798285969    0.0274048958086368
    0.7400611354407118    0.5654505520139139    0.9321642181122769
    0.2599388645592882    0.4345494479860861    0.0678357818877160
    0.6430521008278447    0.5624988423183979    0.9405724764795664
    0.3569478991721553    0.4375011576816021    0.0594275235204336
    0.6001431700178443    0.4769950293962850    0.9485379613039342
    0.3998568299821557    0.5230049706037150    0.0514620386960658
    0.6499899931501929    0.3984295233731245    0.9338427531390323
    0.3500100068498071    0.6015704766268755    0.0661572468609677
    0.7480253200812257    0.4075303423102241    0.9271683371019250
    0.2519746799187672    0.5924696576897759    0.0728316628980750
    0.4893084025033545    0.5330562201714031    0.0274048958086368
    0.5106915974966526    0.4669437798285898    0.9725951041913632
    0.2599388645592882    0.0654505520139139    0.5678357818877160
    0.7400611354407118    0.9345494479860861    0.4321642181122840
    0.3569478991721553    0.0624988423183979    0.5594275235204336
    0.6430521008278447    0.9375011576816021    0.4405724764795664
    0.3998568299821557    0.9769950293962850    0.5514620386960658
    0.6001431700178443    0.0230049706037079    0.4485379613039342
    0.3500100068498071    0.8984295233731245    0.5661572468609677
    0.6499899931501929    0.1015704766268755    0.4338427531390323
    0.2519746799187672    0.9075303423102241    0.5728316628980750
    0.7480253200812257    0.0924696576897759    0.4271683371019250
    0.5106915974966526    0.0330562201714102    0.4725951041913632
    0.4893084025033545    0.9669437798285969    0.5274048958086368
    0.7400611354407118    0.5654505520139139    0.4321642181122840
    0.2599388645592882    0.4345494479860861    0.5678357818877160
    0.6430521008278447    0.5624988423183979    0.4405724764795664
    0.3569478991721553    0.4375011576816021    0.5594275235204336
    0.6001431700178443    0.4769950293962850    0.4485379613039342
    0.3998568299821557    0.5230049706037150    0.5514620386960658
    0.6499899931501929    0.3984295233731245    0.4338427531390323
    0.3500100068498071    0.6015704766268755    0.5661572468609677
    0.7480253200812257    0.4075303423102241    0.4271683371019250
    0.2519746799187672    0.5924696576897759    0.5728316628980750
    0.4893084025033545    0.5330562201714031    0.5274048958086368
    0.5106915974966526    0.4669437798285898    0.4725951041913632
    0.9538290352972041    0.3399843414361357    0.3046215969140960
    0.9538290352972041    0.3399843414361357    0.8046215969140960
    0.9315814687786528    0.8402205031337431    0.2932466917856615
    0.9315814687786528    0.8402205031337431    0.7932466917856544
    0.0684185312213543    0.1597794968662569    0.7067533082143456
    0.0684185312213543    0.1597794968662569    0.2067533082143385
    0.0461709647027959    0.6600156585638643    0.6953784030859040
    0.0461709647027959    0.6600156585638643    0.1953784030859040
    0.0684185312213543    0.3402205031337431    0.7067533082143456
    0.0684185312213543    0.3402205031337431    0.2067533082143385
    0.0461709647027959    0.8399843414361357    0.6953784030859040
    0.0461709647027959    0.8399843414361357    0.1953784030859040
    0.9538290352972041    0.1600156585638643    0.3046215969140960
    0.9538290352972041    0.1600156585638643    0.8046215969140960
    0.9315814687786528    0.6597794968662569    0.2932466917856615
    0.9315814687786528    0.6597794968662569    0.7932466917856544
    0.2221875245369205    0.1307878347129687    0.0706897626583256
    0.7778124754630724    0.8692121652870313    0.9293102373416744
    0.3969236376597820    0.1267738046668185    0.0570037273702511
    0.6030763623402251    0.8732261953331815    0.9429962726297489
    0.3826417541037301    0.8300694184523536    0.0649832682812033
    0.6173582458962699    0.1699305815476393    0.9350167317187825
    0.2066649436357153    0.8476026901363483    0.0776514585981047
    0.7933350563642776    0.1523973098636517    0.9223485414018882
    0.4601757010447116    0.1005087573418066    0.9454844768623971
    0.5398242989552955    0.8994912426581934    0.0545155231376029
    0.7778124754630724    0.6307878347129687    0.9293102373416744
    0.2221875245369205    0.3692121652870313    0.0706897626583256
    0.6030763623402251    0.6267738046668185    0.9429962726297489
    0.3969236376597820    0.3732261953331744    0.0570037273702511
    0.6173582458962699    0.3300694184523607    0.9350167317187825
    0.3826417541037301    0.6699305815476464    0.0649832682812033
    0.7933350563642847    0.3476026901363554    0.9223485414018882
    0.2066649436357224    0.6523973098636517    0.0776514585981047
    0.5398242989552955    0.6005087573418066    0.0545155231376029
    0.4601757010447116    0.3994912426581934    0.9454844768623971
    0.2221875245369205    0.1307878347129687    0.5706897626583256
    0.7778124754630724    0.8692121652870313    0.4293102373416673
    0.3969236376597820    0.1267738046668185    0.5570037273702511
    0.6030763623402251    0.8732261953331815    0.4429962726297489
    0.3826417541037301    0.8300694184523536    0.5649832682812175
    0.6173582458962699    0.1699305815476393    0.4350167317187896
    0.2066649436357153    0.8476026901363483    0.5776514585981118
    0.7933350563642776    0.1523973098636517    0.4223485414018953
    0.4601757010447116    0.1005087573418066    0.4454844768623971
    0.5398242989552955    0.8994912426581934    0.5545155231376029
    0.7778124754630724    0.6307878347129687    0.4293102373416673
    0.2221875245369205    0.3692121652870313    0.5706897626583256
    0.6030763623402251    0.6267738046668185    0.4429962726297489
    0.3969236376597820    0.3732261953331744    0.5570037273702511
    0.6173582458962699    0.3300694184523607    0.4350167317187896
    0.3826417541037301    0.6699305815476464    0.5649832682812175
    0.7933350563642847    0.3476026901363554    0.4223485414018953
    0.2066649436357224    0.6523973098636517    0.5776514585981118
    0.5398242989552955    0.6005087573418066    0.5545155231376029
    0.4601757010447116    0.3994912426581934    0.4454844768623971
    0.2023972318468026    0.9896401618939379    0.0677554323125378
    0.7976027681532045    0.0103598381060621    0.9322445676874622
    0.7976027681531903    0.4896401618939379    0.9322445676874622
    0.2023972318467884    0.5103598381060621    0.0677554323125378
    0.2023972318468026    0.9896401618939379    0.5677554323125449
    0.7976027681532045    0.0103598381060621    0.4322445676874622
    0.7976027681531903    0.4896401618939379    0.4322445676874622
    0.2023972318467884    0.5103598381060621    0.5677554323125449
    0.9338237438926811    0.3973895359343942    0.3506783307690000
    0.9338237438926811    0.3973895359343942    0.8506783307690000
    0.9143431202883292    0.8978101210685452    0.3416261246963899
    0.9143431202883292    0.8978101210685452    0.8416261246963899
    0.0856568797116708    0.1021898789314548    0.6583738753036101
    0.0856568797116708    0.1021898789314548    0.1583738753036101
    0.0661762561073189    0.6026104640656200    0.6493216692310000
    0.0661762561073189    0.6026104640656200    0.1493216692310000
    0.0856568797116708    0.3978101210685452    0.6583738753036101
    0.0856568797116708    0.3978101210685452    0.1583738753036101
    0.0661762561073189    0.8973895359343800    0.6493216692310000
    0.0661762561073189    0.8973895359343800    0.1493216692310000
    0.9338237438926811    0.1026104640656058    0.3506783307690000
    0.9338237438926811    0.1026104640656058    0.8506783307690000
    0.9143431202883292    0.6021898789314548    0.3416261246963899
    0.9143431202883292    0.6021898789314548    0.8416261246963899
    0.0000000000000000    0.5000000000000000    0.5000000000000000
    0.0000000000000000    0.0000000000000000    0.5000000000000000
    0.0000000000000000    0.5000000000000000    0.0000000000000000
    0.0000000000000000    0.0000000000000000    0.0000000000000000
    0.0117126144610964    0.2500000000000000    0.7561797733434332
    0.0117126144610964    0.2500000000000000    0.2561797733434403
    0.9882873855388965    0.7500000000000000    0.7438202266565668
    0.9882873855388965    0.7500000000000000    0.2438202266565597
