# Supplementary material for: Structural Basis of CO2 Adsorption in a Flexible Metal-Organic Framework Material
Source: Nanomaterials (Basel). 2019 Mar 4;9(3):354. doi: 10.3390/nano9030354 (PMC6473970; doi:10.3390/nano9030354)
Supplement: Supplementary file 1 [file nanomaterials-09-00354-s001.zip › nanomaterials-449810-supplementary-final/Allen_et_al_DFT_files/POTCAR_titles]

   TITEL  = PAW_PBE C 08Apr2002
   TITEL  = PAW_PBE H 15Jun2001
   TITEL  = PAW_PBE N 08Apr2002
   TITEL  = PAW_PBE Ni_pv 06Sep2000
   TITEL  = PAW_PBE C 08Apr2002
   TITEL  = PAW_PBE O 08Apr2002
