# Supplementary material for: Structural Basis of CO2 Adsorption in a Flexible Metal-Organic Framework Material
Source: Nanomaterials (Basel). 2019 Mar 4;9(3):354. doi: 10.3390/nano9030354 (PMC6473970; doi:10.3390/nano9030354)
Supplement: Supplementary file 1 [file nanomaterials-09-00354-s001.zip › nanomaterials-449810-supplementary-final/Allen_et_al_DFT_files/README]

This directory contains supplementary files regarding
density functional theory (DFT) calculations used for the manuscript 

"Structural basis of CO2 adsorption in a 
flexible metal-organic framework material" by 
Andrew J. Allen, Winnie Wong-Ng, Eric Cockayne, Jeffrey
T. Culp, and Christopher Matranga, 

on CO2 adsorption in the pillared compound 
Ni(1,2-bis(4-pyridyl)ethylene)[Ni(CN)_4] , 
designated "Ni-Bpene" for short.

The structures were all optimized using the DFT code VASP version 
vasp.5.4.4 .  A series of calculations were performed to 
optimize structures for empty Ni-Bpene (Ni2C4N4+Bpene) and 
for Ni-Bpene containing up to 5 CO2 molecules per Bpene. 
(Ni2C4N4+Bpene+1CO2, etc.).  The formula unit for 
Ni2C4N4+Bpene+nCO2 is Ni_2(CN)_4(C_12H_10N_2)(CO_2)_n.  
The actual calculations were performed on (super)cells with 
four times as many atoms as the above primitive formula unit.

The input files for the VASP relaxations are included as
follows:
(1) INCAR : a sample VASP INCAR file
(2) KPOINTS : the k-points mesh used
(3) POTCAR_titles : the titles of the pseudopotentials used in the 
                    VASP POTCAR file

The converged structures, in VASP POSCAR format are given in the
corresponding *POSCAR files.
These structures are equivalently given in *cif format in the
corresponding *cif files. The *cif files were obtained from
VASP POSCAR files using the freeware program FINDSYM, Version 3.1, 
November 2004, by Harold T. Stokes and Dorian M. Hatch, and 
may show a different (but equivalent) basis for the lattice vectors 
than the original POSCAR files.
